# Supplementary material for: Microbiota-dependent influence of prebiotics on the resilience of infant gut microbiota to amoxicillin/clavulanate perturbation in an in vitro colon model
Source: Front Microbiol. 2023 May 18;14:1131953. doi: 10.3389/fmicb.2023.1131953 (PMC10232780; doi:10.3389/fmicb.2023.1131953)
Supplement: Supplementary Table S1 — Linear regression model of taxa absolute abundances per time point. [file Table_1.XLSX]

## Sheet: Taxa model
colon model (-M)	Timepoint	Taxon rank	Count	Taxon name	Parameter	Coefficient	std error (SE)	95 % CI low	95 % CI high	t-statistic	p value
1	4	genus	qmp	Parabacteroides	amoxclav	1.59422	0.521284	0.432724	2.75571	3.05825	0.0120804
1	4	genus	qmp	Bacteroides	amoxclav	1.10679	0.554316	-0.1283	2.34188	1.99668	0.0737948
1	4	genus	qmp	Bifidobacterium	amoxclav	1.09209	0.439958	0.1118	2.07238	2.48225	0.0324175
1	4	genus	qmp	Eggerthella	amoxclav	3.64495	3.64495	-4.47651	11.7664	1	0.340893
1	4	genus	qmp	Erysipelatoclostridium	amoxclav	4.99081	3.66119	-3.16682	13.1484	1.36317	0.202732
1	4	genus	qmp	Streptococcus	amoxclav	2.33812	0.777548	0.605637	4.0706	3.00705	0.013184
1	4	genus	qmp	Enterococcus	amoxclav	1.07448	0.644964	-0.362589	2.51155	1.66595	0.126691
1	4	genus	qmp	Clostridium_sensu_stricto_1	amoxclav	-0.179929	0.687194	-1.71109	1.35124	-0.261831	0.798766
1	4	genus	qmp	Clostridium_sensu_stricto_18	amoxclav	-3.44705	3.44705	-11.1276	4.23346	-1	0.340893
1	4	genus	qmp	Veillonella	amoxclav	0.683705	0.658772	-0.784131	2.15154	1.03785	0.323785
1	4	genus	qmp	unidentified_Enterobacteriaceae	amoxclav	1.07294	0.542351	-0.135489	2.28138	1.97832	0.0760847
1	4	genus	qmp	unidentified_Enterobacterales	amoxclav	4.7752	3.88351	-3.87779	13.4282	1.22961	0.246988
1	8	genus	qmp	Parabacteroides	amoxclav	-0.419042	0.807387	-2.21801	1.37993	-0.51901	0.615045
1	8	genus	qmp	Bacteroides	amoxclav	-1.03059	0.790082	-2.791	0.729823	-1.30441	0.221317
1	8	genus	qmp	Bifidobacterium	amoxclav	0.201484	0.546165	-1.01545	1.41842	0.368907	0.719888
1	8	genus	qmp	Eggerthella	amoxclav	9.9784	4.46995	0.018732	19.9381	2.23233	0.049646
1	8	genus	qmp	Peptoniphilus	amoxclav	-3.62888	3.62888	-11.7145	4.45676	-1	0.340893
1	8	genus	qmp	Erysipelatoclostridium	amoxclav	-5.24199	6.00625	-18.6247	8.14076	-0.872757	0.403266
1	8	genus	qmp	Streptococcus	amoxclav	2.45363	0.770625	0.736569	4.17069	3.18395	0.00975388
1	8	genus	qmp	Enterococcus	amoxclav	-0.285117	1.10963	-2.75752	2.18728	-0.256949	0.802428
1	8	genus	qmp	Clostridium_sensu_stricto_1	amoxclav	-10.5353	4.8501	-21.342	0.27137	-2.17219	0.0549664
1	8	genus	qmp	Clostridium_sensu_stricto_18	amoxclav	-6.9888	4.42224	-16.8422	2.86456	-1.58038	0.145102
1	8	genus	qmp	Sutterella	amoxclav	-14.7157	4.66082	-25.1006	-4.33073	-3.15732	0.0102052
1	8	genus	qmp	Veillonella	amoxclav	3.07738	3.80644	-5.4039	11.5587	0.808467	0.437633
1	8	genus	qmp	unidentified_Enterobacteriaceae	amoxclav	-0.776581	0.916115	-2.81781	1.26465	-0.84769	0.416439
1	8	genus	qmp	unidentified_Enterobacterales	amoxclav	-7.04837	4.71017	-17.5433	3.44655	-1.49641	0.165424
1	24	genus	qmp	Parabacteroides	amoxclav	1.68602	1.09185	-0.746764	4.11881	1.54419	0.153574
1	24	genus	qmp	Bacteroides	amoxclav	-0.381943	0.652258	-1.83527	1.07138	-0.585571	0.571142
1	24	genus	qmp	Actinomyces	amoxclav	-14.3774	4.55049	-24.5165	-4.23831	-3.15954	0.0101668
1	24	genus	qmp	Bifidobacterium	amoxclav	0.184095	0.448292	-0.814762	1.18295	0.410658	0.689984
1	24	genus	qmp	Collinsella	amoxclav	-3.57263	3.57263	-11.5329	4.38768	-1	0.340893
1	24	genus	qmp	Eggerthella	amoxclav	0.10802	4.89045	-10.7886	11.0046	0.022088	0.982812
1	24	genus	qmp	Peptoniphilus	amoxclav	-22.7894	0.43158	-23.751	-21.8278	-52.8045	1.43636e-13
1	24	genus	qmp	Erysipelatoclostridium	amoxclav	-20.8293	4.01093	-29.7662	-11.8924	-5.19315	0.000405291
1	24	genus	qmp	Streptococcus	amoxclav	3.68653	0.615291	2.31558	5.05748	5.99152	0.000133612
1	24	genus	qmp	Enterococcus	amoxclav	0.749346	0.841371	-1.12535	2.62404	0.890625	0.394053
1	24	genus	qmp	Clostridium_sensu_stricto_1	amoxclav	-7.21682	5.90375	-20.3712	5.93756	-1.22241	0.249581
1	24	genus	qmp	Clostridium_sensu_stricto_18	amoxclav	-19.299	3.87702	-27.9376	-10.6605	-4.97781	0.000555219
1	24	genus	qmp	[Ruminococcus]_gnavus_group	amoxclav	-24.9872	0.358393	-25.7858	-24.1887	-69.7201	8.98317e-15
1	24	genus	qmp	Lachnoclostridium	amoxclav	-23.9698	0.543584	-25.181	-22.7586	-44.0958	8.64794e-13
1	24	genus	qmp	Sutterella	amoxclav	-21.989	0.405341	-22.8922	-21.0859	-54.2482	1.09772e-13
1	24	genus	qmp	Veillonella	amoxclav	-4.87537	3.80606	-13.3558	3.60506	-1.28095	0.22912
1	24	genus	qmp	Bilophila	amoxclav	-7.06538	4.46854	-17.0219	2.89115	-1.58114	0.144928
1	24	genus	qmp	unidentified_Enterobacteriaceae	amoxclav	2.50424	0.937067	0.41632	4.59215	2.67242	0.0233952
1	24	genus	qmp	unidentified_Enterobacterales	amoxclav	12.7524	6.39375	-1.49378	26.9986	1.99451	0.0740626
1	32	genus	qmp	Parabacteroides	amoxclav	2.71757	1.58932	-0.823662	6.25879	1.70989	0.118078
1	32	genus	qmp	Bacteroides	amoxclav	0.938705	1.22853	-1.79862	3.67603	0.764091	0.462461
1	32	genus	qmp	Actinomyces	amoxclav	-14.762	4.68257	-25.1954	-4.32856	-3.15254	0.0102885
1	32	genus	qmp	Bifidobacterium	amoxclav	0.328201	0.48679	-0.756435	1.41284	0.674214	0.515457
1	32	genus	qmp	Collinsella	amoxclav	-12.0008	5.39998	-24.0327	0.0310745	-2.22238	0.0504901
1	32	genus	qmp	Eggerthella	amoxclav	-3.46025	3.46025	-11.1702	4.24967	-1	0.340893
1	32	genus	qmp	Peptoniphilus	amoxclav	-23.238	0.590553	-24.5538	-21.9221	-39.3495	2.68467e-12
1	32	genus	qmp	Erysipelatoclostridium	amoxclav	-15.472	5.9209	-28.6645	-2.27939	-2.61311	0.0259021
1	32	genus	qmp	Streptococcus	amoxclav	4.59514	0.652474	3.14134	6.04894	7.04265	3.52969e-05
1	32	genus	qmp	Enterococcus	amoxclav	2.27791	0.808811	0.475764	4.08005	2.81637	0.0182743
1	32	genus	qmp	Clostridium_sensu_stricto_1	amoxclav	-6.46189	6.01761	-19.87	6.94619	-1.07383	0.308127
1	32	genus	qmp	Clostridium_sensu_stricto_18	amoxclav	-22.4003	0.75488	-24.0822	-20.7183	-29.6739	4.41438e-11
1	32	genus	qmp	[Ruminococcus]_gnavus_group	amoxclav	-25.2045	0.403805	-26.1042	-24.3047	-62.4174	2.70983e-14
1	32	genus	qmp	Lachnoclostridium	amoxclav	-24.5315	0.553638	-25.7651	-23.2979	-44.3096	8.2415e-13
1	32	genus	qmp	Sutterella	amoxclav	-22.0762	0.459419	-23.0998	-21.0525	-48.0523	3.67584e-13
1	32	genus	qmp	Veillonella	amoxclav	-12.2316	5.09057	-23.5741	-0.889083	-2.40279	0.0371381
1	32	genus	qmp	Bilophila	amoxclav	-14.2563	4.52582	-24.3405	-4.17213	-3.14999	0.0103332
1	32	genus	qmp	unidentified_Enterobacteriaceae	amoxclav	5.17328	1.06768	2.79434	7.55222	4.84535	0.000676058
1	32	genus	qmp	unidentified_Enterobacterales	amoxclav	10.2429	7.36405	-6.16524	26.651	1.39093	0.194418
1	48	genus	qmp	Parabacteroides	amoxclav	-0.695497	4.88462	-11.5791	10.1881	-0.142385	0.889604
1	48	genus	qmp	Bacteroides	amoxclav	1.71764	0.936627	-0.369294	3.80458	1.83386	0.0965645
1	48	genus	qmp	Actinomyces	amoxclav	-15.6018	4.95705	-26.6468	-4.55684	-3.1474	0.0103787
1	48	genus	qmp	Bifidobacterium	amoxclav	-0.164388	1.2102	-2.86088	2.5321	-0.135836	0.894647
1	48	genus	qmp	Collinsella	amoxclav	-22.0679	0.740019	-23.7168	-20.4191	-29.8208	4.20391e-11
1	48	genus	qmp	Eggerthella	amoxclav	-3.5397	3.5397	-11.4266	4.34724	-1	0.340893
1	48	genus	qmp	Peptoniphilus	amoxclav	-23.1831	0.523409	-24.3494	-22.0169	-44.2926	8.27318e-13
1	48	genus	qmp	Erysipelatoclostridium	amoxclav	-5.28833	6.23351	-19.1775	8.60079	-0.848371	0.416076
1	48	genus	qmp	Streptococcus	amoxclav	3.58803	0.699816	2.02874	5.14732	5.12711	0.000446049
1	48	genus	qmp	Enterococcus	amoxclav	2.44941	1.17749	-0.174187	5.07301	2.08021	0.0641755
1	48	genus	qmp	Clostridium_sensu_stricto_1	amoxclav	5.98615	1.16088	3.39955	8.57274	5.15657	0.000427352
1	48	genus	qmp	Clostridium_sensu_stricto_18	amoxclav	-17.7646	4.24942	-27.2329	-8.29633	-4.18048	0.00188626
1	48	genus	qmp	[Ruminococcus]_gnavus_group	amoxclav	-24.7824	0.434806	-25.7513	-23.8136	-56.9965	6.70654e-14
1	48	genus	qmp	Lachnoclostridium	amoxclav	-15.1319	5.78628	-28.0246	-2.2393	-2.61514	0.0258121
1	48	genus	qmp	Sutterella	amoxclav	-5.84457	4.92908	-16.8272	5.1381	-1.18573	0.263138
1	48	genus	qmp	Veillonella	amoxclav	-19.112	3.77866	-27.5314	-10.6926	-5.05788	0.000493515
1	48	genus	qmp	Bilophila	amoxclav	-16.4196	4.22081	-25.8242	-7.01508	-3.89016	0.00300876
1	48	genus	qmp	unidentified_Enterobacteriaceae	amoxclav	5.29839	0.774144	3.57349	7.02329	6.8442	4.49027e-05
1	48	genus	qmp	unidentified_Enterobacterales	amoxclav	13.4687	6.56518	-1.15939	28.0969	2.05154	0.0673342
1	52	genus	qmp	Parabacteroides	amoxclav	3.24721	0.891006	1.26193	5.2325	3.64443	0.00450361
1	52	genus	qmp	Bacteroides	amoxclav	1.79765	0.738995	0.151068	3.44423	2.43256	0.0352952
1	52	genus	qmp	Actinomyces	amoxclav	-16.0967	5.12131	-27.5077	-4.68576	-3.14309	0.010455
1	52	genus	qmp	Bifidobacterium	amoxclav	-0.434549	0.49304	-1.53311	0.664012	-0.881367	0.398808
1	52	genus	qmp	Collinsella	amoxclav	-11.7926	5.29708	-23.5953	0.0100033	-2.22625	0.0501603
1	52	genus	qmp	Peptoniphilus	amoxclav	-23.9517	0.4821	-25.0259	-22.8776	-49.6821	2.63667e-13
1	52	genus	qmp	Erysipelatoclostridium	amoxclav	-5.41548	6.32356	-19.5052	8.67429	-0.856397	0.41183
1	52	genus	qmp	Streptococcus	amoxclav	2.98434	1.01155	0.730461	5.23821	2.95026	0.0145282
1	52	genus	qmp	Enterococcus	amoxclav	1.40546	1.21713	-1.30647	4.11739	1.15473	0.275048
1	52	genus	qmp	Clostridium_sensu_stricto_1	amoxclav	5.53401	0.936088	3.44828	7.61975	5.91185	0.000148666
1	52	genus	qmp	Clostridium_sensu_stricto_18	amoxclav	-19.0865	3.9599	-27.9097	-10.2633	-4.81994	0.00070229
1	52	genus	qmp	[Ruminococcus]_gnavus_group	amoxclav	-25.7252	0.428836	-26.6807	-24.7697	-59.9886	4.02617e-14
1	52	genus	qmp	Lachnoclostridium	amoxclav	-16.4722	5.54761	-28.833	-4.11132	-2.96924	0.0140642
1	52	genus	qmp	Sutterella	amoxclav	-6.40457	5.04872	-17.6538	4.84468	-1.26855	0.233335
1	52	genus	qmp	Veillonella	amoxclav	-20.1202	3.81018	-28.6098	-11.6306	-5.28063	0.000357319
1	52	genus	qmp	Bilophila	amoxclav	-10.6659	5.99848	-24.0314	2.6995	-1.77811	0.105752
1	52	genus	qmp	unidentified_Enterobacteriaceae	amoxclav	4.76134	0.946917	2.65148	6.8712	5.02826	0.000515445
1	52	genus	qmp	unidentified_Enterobacterales	amoxclav	12.6528	6.43418	-1.68343	26.9891	1.9665	0.0775942
1	56	genus	qmp	Parabacteroides	amoxclav	2.48321	0.833367	0.626357	4.34007	2.97974	0.0138139
1	56	genus	qmp	Bacteroides	amoxclav	1.47507	0.825693	-0.364691	3.31483	1.78646	0.104326
1	56	genus	qmp	Actinomyces	amoxclav	-16.3227	5.20782	-27.9265	-4.71898	-3.13427	0.0106131
1	56	genus	qmp	Bifidobacterium	amoxclav	-0.22242	0.437531	-1.1973	0.75246	-0.508352	0.622232
1	56	genus	qmp	Collinsella	amoxclav	-8.06185	5.1182	-19.4659	3.34221	-1.57513	0.146303
1	56	genus	qmp	Peptoniphilus	amoxclav	-24.3629	0.389417	-25.2305	-23.4952	-62.5625	2.64779e-14
1	56	genus	qmp	Erysipelatoclostridium	amoxclav	-5.37644	6.41141	-19.662	8.90908	-0.838574	0.421301
1	56	genus	qmp	Streptococcus	amoxclav	2.13978	0.958523	0.00405498	4.2755	2.23237	0.0496426
1	56	genus	qmp	Enterococcus	amoxclav	1.20583	1.02508	-1.07818	3.48985	1.17633	0.266705
1	56	genus	qmp	Clostridium_sensu_stricto_1	amoxclav	4.79716	0.856592	2.88855	6.70577	5.60029	0.000227598
1	56	genus	qmp	Clostridium_sensu_stricto_18	amoxclav	-15.5278	4.9961	-26.6598	-4.39576	-3.10798	0.0110989
1	56	genus	qmp	[Ruminococcus]_gnavus_group	amoxclav	-25.9354	0.400318	-26.8274	-25.0435	-64.787	1.86846e-14
1	56	genus	qmp	Lachnoclostridium	amoxclav	-12.8412	5.74227	-25.6357	-0.046608	-2.23626	0.0493165
1	56	genus	qmp	Sutterella	amoxclav	1.34816	0.736375	-0.29259	2.9889	1.8308	0.0970486
1	56	genus	qmp	Veillonella	amoxclav	-20.1672	4.06409	-29.2225	-11.1119	-4.9623	0.000568097
1	56	genus	qmp	Bilophila	amoxclav	-0.342827	6.85592	-15.6188	14.9331	-0.0500046	0.961103
1	56	genus	qmp	unidentified_Enterobacteriaceae	amoxclav	3.95562	0.986563	1.75742	6.15382	4.00949	0.00248007
1	56	genus	qmp	unidentified_Enterobacterales	amoxclav	8.6382	7.10836	-7.20022	24.4766	1.21522	0.252196
1	72	genus	qmp	Parabacteroides	amoxclav	2.57993	0.787164	0.826016	4.33384	3.2775	0.00832411
1	72	genus	qmp	Bacteroides	amoxclav	1.47059	0.993612	-0.743313	3.6845	1.48005	0.169662
1	72	genus	qmp	Actinomyces	amoxclav	-15.9667	5.10168	-27.3339	-4.59941	-3.12969	0.0106962
1	72	genus	qmp	Bifidobacterium	amoxclav	0.493852	0.526673	-0.679648	1.66735	0.937682	0.370502
1	72	genus	qmp	Collinsella	amoxclav	-3.82446	6.14774	-17.5225	9.87357	-0.622092	0.547802
1	72	genus	qmp	Peptoniphilus	amoxclav	-23.9819	0.503244	-25.1032	-22.8606	-47.6546	3.99307e-13
1	72	genus	qmp	Erysipelatoclostridium	amoxclav	3.07037	1.65119	-0.60871	6.74946	1.85949	0.0925925
1	72	genus	qmp	Streptococcus	amoxclav	-2.17319	4.30453	-11.7643	7.4179	-0.504861	0.624595
1	72	genus	qmp	Enterococcus	amoxclav	0.619973	1.2474	-2.15942	3.39936	0.497011	0.629926
1	72	genus	qmp	Clostridium_sensu_stricto_1	amoxclav	3.54063	0.881468	1.5766	5.50467	4.01675	0.00245127
1	72	genus	qmp	Clostridium_sensu_stricto_18	amoxclav	5.36026	3.96876	-3.48268	14.2032	1.35061	0.206589
1	72	genus	qmp	[Ruminococcus]_gnavus_group	amoxclav	-25.0185	0.771457	-26.7374	-23.2996	-32.4302	1.8313e-11
1	72	genus	qmp	Lachnoclostridium	amoxclav	0.651098	1.33183	-2.3164	3.6186	0.488875	0.635474
1	72	genus	qmp	Sutterella	amoxclav	1.30481	0.881219	-0.658671	3.26829	1.48068	0.169495
1	72	genus	qmp	Veillonella	amoxclav	-11.7339	6.40373	-26.0023	2.53445	-1.83236	0.0968011
1	72	genus	qmp	Bilophila	amoxclav	-3.15662	6.98174	-18.7129	12.3997	-0.452125	0.660828
1	72	genus	qmp	unidentified_Enterobacteriaceae	amoxclav	2.78513	1.02027	0.511817	5.05844	2.72979	0.0212012
1	72	genus	qmp	unidentified_Enterobacterales	amoxclav	4.01194	6.13573	-9.65932	17.6832	0.653865	0.527948
3	4	genus	qmp	Parabacteroides	amoxclav	6.77624	4.50772	-3.04524	16.5977	1.50325	0.158628
3	4	genus	qmp	Bacteroides	amoxclav	0.295969	0.835688	-1.52484	2.11678	0.354162	0.729363
3	4	genus	qmp	Bifidobacterium	amoxclav	0.103115	0.737955	-1.50475	1.71098	0.139731	0.89119
3	4	genus	qmp	Enterococcus	amoxclav	0.233374	0.745534	-1.391	1.85775	0.31303	0.759632
3	4	genus	qmp	Clostridium_sensu_stricto_1	amoxclav	3.85162	4.03572	-4.94147	12.6447	0.95438	0.358722
3	4	genus	qmp	Clostridium_sensu_stricto_18	amoxclav	-13.7371	5.57463	-25.8831	-1.59098	-2.46421	0.0298079
3	4	genus	qmp	Veillonella	amoxclav	-0.820498	0.773217	-2.50519	0.864196	-1.06115	0.309513
3	4	genus	qmp	unidentified_Enterobacteriaceae	amoxclav	0.126508	0.748575	-1.5045	1.75751	0.168999	0.868613
3	4	genus	qmp	unidentified_Enterobacterales	amoxclav	-3.63425	6.81028	-18.4726	11.2041	-0.533641	0.603334
3	8	genus	qmp	Parabacteroides	amoxclav	2.06395	3.64364	-5.87485	10.0028	0.566454	0.581525
3	8	genus	qmp	Bacteroides	amoxclav	-1.62344	0.74719	-3.25142	0.00454858	-2.17273	0.0505478
3	8	genus	qmp	Bifidobacterium	amoxclav	-0.643752	0.614888	-1.98348	0.695974	-1.04694	0.315757
3	8	genus	qmp	Enterococcus	amoxclav	-0.325482	0.654571	-1.75167	1.10071	-0.497245	0.628002
3	8	genus	qmp	Clostridium_sensu_stricto_1	amoxclav	3.39373	4.04814	-5.42641	12.2139	0.838342	0.418225
3	8	genus	qmp	Clostridium_sensu_stricto_18	amoxclav	-14.9048	5.57291	-27.0472	-2.76252	-2.67452	0.020241
3	8	genus	qmp	Veillonella	amoxclav	-3.80178	0.730248	-5.39286	-2.21071	-5.20615	0.000219665
3	8	genus	qmp	unidentified_Enterobacteriaceae	amoxclav	-1.37063	0.75111	-3.00716	0.265893	-1.82481	0.0930094
3	8	genus	qmp	unidentified_Enterobacterales	amoxclav	-10.3979	5.77678	-22.9845	2.18858	-1.79995	0.0970403
3	24	genus	qmp	Parabacteroides	amoxclav	-9.84383	4.274	-19.1561	-0.531587	-2.30319	0.0399661
3	24	genus	qmp	Bacteroides	amoxclav	-5.8844	1.36143	-8.85071	-2.91809	-4.32221	0.000992242
3	24	genus	qmp	Bifidobacterium	amoxclav	-1.57458	0.643996	-2.97773	-0.171431	-2.44501	0.0308736
3	24	genus	qmp	Eggerthella	amoxclav	-3.42755	3.42755	-10.8955	4.04044	-1	0.337049
3	24	genus	qmp	Erysipelatoclostridium	amoxclav	-14.0024	5.00073	-24.8981	-3.10674	-2.80007	0.0160421
3	24	genus	qmp	Enterococcus	amoxclav	-0.460923	0.562074	-1.68558	0.763731	-0.82004	0.428182
3	24	genus	qmp	Clostridium_sensu_stricto_1	amoxclav	-1.06606	1.18467	-3.64723	1.51511	-0.89988	0.385887
3	24	genus	qmp	Clostridium_sensu_stricto_18	amoxclav	-21.391	3.52215	-29.0651	-13.7169	-6.07328	5.55762e-05
3	24	genus	qmp	Lachnoclostridium	amoxclav	-10.345	4.88318	-20.9845	0.294544	-2.11849	0.0556839
3	24	genus	qmp	Sutterella	amoxclav	-6.72191	5.93889	-19.6616	6.21783	-1.13185	0.279811
3	24	genus	qmp	Veillonella	amoxclav	-16.7334	4.53677	-26.6181	-6.84858	-3.68839	0.00310091
3	24	genus	qmp	Bilophila	amoxclav	-3.42547	3.42547	-10.8889	4.03799	-1	0.337049
3	24	genus	qmp	unidentified_Enterobacteriaceae	amoxclav	-1.83819	0.921277	-3.84548	0.169097	-1.99527	0.0692274
3	24	genus	qmp	unidentified_Enterobacterales	amoxclav	-3.39342	3.39342	-10.7871	4.00021	-1	0.337049
3	24	genus	qmp	Megasphaera	amoxclav	-17.8504	4.62497	-27.9274	-7.77348	-3.85958	0.00227038
3	32	genus	qmp	Parabacteroides	amoxclav	-10.2521	4.32057	-19.6659	-0.838421	-2.37287	0.0352173
3	32	genus	qmp	Bacteroides	amoxclav	-16.662	4.88223	-27.2995	-6.02451	-3.41278	0.00514676
3	32	genus	qmp	Bifidobacterium	amoxclav	-1.78829	0.830784	-3.59841	0.0218362	-2.15253	0.0524061
3	32	genus	qmp	Collinsella	amoxclav	-9.94036	4.68736	-20.1532	0.272522	-2.12067	0.0554685
3	32	genus	qmp	Eggerthella	amoxclav	-9.98948	4.71386	-20.2601	0.281145	-2.11917	0.055617
3	32	genus	qmp	Erysipelatoclostridium	amoxclav	-14.9845	5.3187	-26.573	-3.3961	-2.81733	0.0155366
3	32	genus	qmp	Enterococcus	amoxclav	-0.532114	0.707922	-2.07454	1.01032	-0.751656	0.466745
3	32	genus	qmp	Clostridium_sensu_stricto_1	amoxclav	-11.4164	4.91055	-22.1155	-0.717179	-2.32486	0.038427
3	32	genus	qmp	Clostridium_sensu_stricto_18	amoxclav	-21.5908	3.58679	-29.4057	-13.7758	-6.01953	6.03335e-05
3	32	genus	qmp	Lachnoclostridium	amoxclav	-21.5506	3.62198	-29.4422	-13.659	-5.94996	6.7141e-05
3	32	genus	qmp	Sutterella	amoxclav	-13.4447	5.623	-25.6962	-1.19324	-2.39102	0.0340718
3	32	genus	qmp	Veillonella	amoxclav	-25.6616	3.85964	-34.071	-17.2522	-6.6487	2.36481e-05
3	32	genus	qmp	Bilophila	amoxclav	-0.100186	4.72955	-10.405	10.2046	-0.021183	0.983448
3	32	genus	qmp	unidentified_Enterobacteriaceae	amoxclav	-1.42431	1.61861	-4.95097	2.10234	-0.87996	0.396162
3	32	genus	qmp	unidentified_Enterobacterales	amoxclav	-3.30106	3.30106	-10.4934	3.89133	-1	0.337049
3	32	genus	qmp	Megasphaera	amoxclav	-26.8444	0.743356	-28.464	-25.2248	-36.1124	1.30123e-13
3	48	genus	qmp	Parabacteroides	amoxclav	-19.9824	4.88187	-30.619	-9.34568	-4.09318	0.00149044
3	48	genus	qmp	Bacteroides	amoxclav	-22.8426	4.97144	-33.6745	-12.0108	-4.59477	0.000616475
3	48	genus	qmp	Bifidobacterium	amoxclav	-0.917981	0.667576	-2.3725	0.536543	-1.3751	0.194232
3	48	genus	qmp	Collinsella	amoxclav	-11.3227	5.35082	-22.9812	0.335713	-2.11607	0.0559244
3	48	genus	qmp	Eggerthella	amoxclav	-17.2071	4.44413	-26.89	-7.5242	-3.87188	0.00222031
3	48	genus	qmp	Erysipelatoclostridium	amoxclav	-16.413	5.84643	-29.1513	-3.67473	-2.80735	0.0158269
3	48	genus	qmp	Enterococcus	amoxclav	0.519701	0.577029	-0.737538	1.77694	0.900648	0.385494
3	48	genus	qmp	Clostridium_sensu_stricto_1	amoxclav	6.20571	6.40346	-7.74623	20.1576	0.969118	0.351614
3	48	genus	qmp	Clostridium_sensu_stricto_18	amoxclav	-17.8425	5.24197	-29.2638	-6.42123	-3.40378	0.00523305
3	48	genus	qmp	Lachnoclostridium	amoxclav	-19.6812	5.23359	-31.0842	-8.27818	-3.76055	0.00271818
3	48	genus	qmp	Sutterella	amoxclav	-14.1825	5.83523	-26.8964	-1.46866	-2.4305	0.0317035
3	48	genus	qmp	Veillonella	amoxclav	-25.1959	4.28021	-34.5216	-15.8701	-5.8866	7.40488e-05
3	48	genus	qmp	Bilophila	amoxclav	-10.7268	5.05951	-21.7505	0.296922	-2.12013	0.0555224
3	48	genus	qmp	unidentified_Enterobacteriaceae	amoxclav	1.70772	0.812968	-0.0635837	3.47903	2.1006	0.0574836
3	48	genus	qmp	Megasphaera	amoxclav	-26.028	3.50685	-33.6688	-18.3872	-7.42205	8.03204e-06
3	52	genus	qmp	Parabacteroides	amoxclav	-14.9755	5.30201	-26.5276	-3.42342	-2.8245	0.0153315
3	52	genus	qmp	Bacteroides	amoxclav	-13.4148	5.57227	-25.5557	-1.27387	-2.40742	0.0330679
3	52	genus	qmp	Bifidobacterium	amoxclav	0.0940395	0.584619	-1.17974	1.36781	0.160856	0.874883
3	52	genus	qmp	Collinsella	amoxclav	-11.0392	5.21796	-22.4082	0.329725	-2.11562	0.0559692
3	52	genus	qmp	Eggerthella	amoxclav	-13.0323	4.61361	-23.0845	-2.98012	-2.82475	0.0153242
3	52	genus	qmp	Erysipelatoclostridium	amoxclav	-15.7223	5.58599	-27.8931	-3.55144	-2.81459	0.0156159
3	52	genus	qmp	Enterococcus	amoxclav	1.4184	0.626796	0.0527272	2.78407	2.26293	0.0429827
3	52	genus	qmp	Clostridium_sensu_stricto_1	amoxclav	3.92641	7.04219	-11.4172	19.27	0.557554	0.587399
3	52	genus	qmp	Clostridium_sensu_stricto_18	amoxclav	-20.1288	3.79746	-28.4027	-11.8548	-5.30059	0.000188162
3	52	genus	qmp	Lachnoclostridium	amoxclav	-18.536	5.10522	-29.6593	-7.41266	-3.63079	0.00344573
3	52	genus	qmp	Sutterella	amoxclav	-16.5389	4.99582	-27.4238	-5.65392	-3.31054	0.00621814
3	52	genus	qmp	Veillonella	amoxclav	-20.4437	4.89921	-31.1182	-9.76928	-4.17287	0.00129282
3	52	genus	qmp	Bilophila	amoxclav	-6.65822	5.90089	-19.5152	6.19872	-1.12834	0.28123
3	52	genus	qmp	unidentified_Enterobacteriaceae	amoxclav	2.80824	0.673425	1.34097	4.2755	4.17008	0.00129926
3	52	genus	qmp	Megasphaera	amoxclav	-24.7275	3.55495	-32.4731	-16.9819	-6.95578	1.52617e-05
3	56	genus	qmp	Parabacteroides	amoxclav	-11.7352	5.20491	-23.0757	-0.394628	-2.25463	0.0436314
3	56	genus	qmp	Bacteroides	amoxclav	-13.2542	5.75268	-25.7882	-0.720201	-2.30401	0.039907
3	56	genus	qmp	Bifidobacterium	amoxclav	-0.466975	0.642099	-1.86599	0.932039	-0.727263	0.481013
3	56	genus	qmp	Collinsella	amoxclav	-14.635	5.20544	-25.9767	-3.29334	-2.81149	0.0157061
3	56	genus	qmp	Eggerthella	amoxclav	-9.97295	4.70199	-20.2177	0.271815	-2.121	0.0554358
3	56	genus	qmp	Erysipelatoclostridium	amoxclav	-12.7674	6.70846	-27.3838	1.84911	-1.90317	0.0812765
3	56	genus	qmp	Enterococcus	amoxclav	0.952039	0.806272	-0.804677	2.70875	1.18079	0.260561
3	56	genus	qmp	Clostridium_sensu_stricto_1	amoxclav	11.0258	6.4063	-2.93234	24.9839	1.72109	0.11089
3	56	genus	qmp	Clostridium_sensu_stricto_18	amoxclav	-10.5086	4.88812	-21.1589	0.141699	-2.14982	0.0526598
3	56	genus	qmp	Lachnoclostridium	amoxclav	-18.8631	5.3044	-30.4204	-7.30584	-3.55613	0.00395187
3	56	genus	qmp	Sutterella	amoxclav	-16.844	4.58482	-26.8335	-6.85456	-3.67387	0.00318434
3	56	genus	qmp	Veillonella	amoxclav	-16.683	5.55844	-28.7938	-4.5722	-3.00138	0.0110383
3	56	genus	qmp	Bilophila	amoxclav	-3.17728	5.56945	-15.3121	8.9575	-0.570484	0.578875
3	56	genus	qmp	unidentified_Enterobacteriaceae	amoxclav	2.38449	0.610915	1.05342	3.71556	3.90314	0.00209811
3	56	genus	qmp	Megasphaera	amoxclav	-25.1278	3.85765	-33.5329	-16.7228	-6.51378	2.87782e-05
3	72	genus	qmp	Parabacteroides	amoxclav	-7.60171	4.87536	-18.2242	3.02079	-1.55921	0.144918
3	72	genus	qmp	Bacteroides	amoxclav	-4.65428	4.17776	-13.7568	4.44827	-1.11406	0.28707
3	72	genus	qmp	Bifidobacterium	amoxclav	0.296696	0.718755	-1.26934	1.86273	0.412792	0.687039
3	72	genus	qmp	Collinsella	amoxclav	-15.715	5.5702	-27.8515	-3.57862	-2.82127	0.0154236
3	72	genus	qmp	Eggerthella	amoxclav	-16.2209	4.19393	-25.3587	-7.08313	-3.86771	0.00223714
3	72	genus	qmp	Erysipelatoclostridium	amoxclav	-9.24709	7.37432	-25.3144	6.82018	-1.25396	0.233736
3	72	genus	qmp	Enterococcus	amoxclav	1.42469	1.0158	-0.788543	3.63791	1.40253	0.186094
3	72	genus	qmp	Clostridium_sensu_stricto_1	amoxclav	10.2469	6.24451	-3.3587	23.8525	1.64095	0.126738
3	72	genus	qmp	Clostridium_sensu_stricto_18	amoxclav	-5.66944	6.14094	-19.0494	7.71051	-0.923221	0.374083
3	72	genus	qmp	Lachnoclostridium	amoxclav	-15.1951	5.09582	-26.2979	-4.09223	-2.98187	0.0114459
3	72	genus	qmp	Sutterella	amoxclav	-13.8342	4.89107	-24.4909	-3.17743	-2.82845	0.0152194
3	72	genus	qmp	Veillonella	amoxclav	-3.43686	4.17991	-12.5441	5.67038	-0.822234	0.42698
3	72	genus	qmp	Bilophila	amoxclav	-3.23785	5.5525	-15.3357	8.86002	-0.583133	0.5706
3	72	genus	qmp	unidentified_Enterobacteriaceae	amoxclav	2.2887	0.719855	0.720274	3.85713	3.17939	0.00793012
3	72	genus	qmp	Megasphaera	amoxclav	-24.8781	4.09872	-33.8084	-15.9477	-6.06972	5.58787e-05
1	4	genus	qmp	Parabacteroides	GOS	-0.22319	0.731459	-2.01301	1.56663	-0.30513	0.770575
1	4	genus	qmp	Bacteroides	GOS	-0.358943	0.68414	-2.03297	1.31509	-0.524662	0.618629
1	4	genus	qmp	Bifidobacterium	GOS	0.450013	0.440856	-0.628723	1.52875	1.02077	0.346744
1	4	genus	qmp	Eggerthella	GOS	5.46743	5.46743	-7.91089	18.8458	1	0.355918
1	4	genus	qmp	Erysipelatoclostridium	GOS	-5.71979	5.63711	-19.5133	8.07371	-1.01467	0.34942
1	4	genus	qmp	Streptococcus	GOS	-0.714164	0.984021	-3.12198	1.69365	-0.725761	0.495308
1	4	genus	qmp	Enterococcus	GOS	-1.38059	0.735864	-3.18119	0.42	-1.87615	0.109739
1	4	genus	qmp	Clostridium_sensu_stricto_1	GOS	-0.665892	0.635111	-2.21995	0.888168	-1.04847	0.334809
1	4	genus	qmp	Veillonella	GOS	-0.799491	0.465248	-1.93791	0.33893	-1.71842	0.136522
1	4	genus	qmp	unidentified_Enterobacteriaceae	GOS	-0.412152	0.533869	-1.71848	0.894178	-0.772011	0.469414
1	4	genus	qmp	unidentified_Enterobacterales	GOS	-5.97607	5.98236	-20.6144	8.66225	-0.998947	0.356388
1	8	genus	qmp	Parabacteroides	GOS	-1.72142	0.806073	-3.69381	0.250966	-2.13557	0.0766179
1	8	genus	qmp	Bacteroides	GOS	-1.37404	1.09266	-4.04769	1.29961	-1.25752	0.255295
1	8	genus	qmp	Bifidobacterium	GOS	-0.677403	0.3881	-1.62705	0.272244	-1.74543	0.131519
1	8	genus	qmp	Eggerthella	GOS	-0.499547	7.05322	-17.7582	16.7591	-0.0708253	0.945839
1	8	genus	qmp	Peptoniphilus	GOS	-5.44331	5.44331	-18.7626	7.87599	-1	0.355918
1	8	genus	qmp	Erysipelatoclostridium	GOS	-7.05959	8.54	-27.9562	13.837	-0.82665	0.440064
1	8	genus	qmp	Streptococcus	GOS	-1.38915	0.982737	-3.79382	1.01552	-1.41355	0.207217
1	8	genus	qmp	Enterococcus	GOS	-2.1862	1.25422	-5.25517	0.882772	-1.74307	0.131949
1	8	genus	qmp	Clostridium_sensu_stricto_1	GOS	-1.29007	8.82102	-22.8743	20.2942	-0.14625	0.888514
1	8	genus	qmp	Clostridium_sensu_stricto_18	GOS	-5.37458	5.37458	-18.5257	7.77654	-1	0.355918
1	8	genus	qmp	Sutterella	GOS	-5.96856	8.49394	-26.7525	14.8154	-0.702684	0.508584
1	8	genus	qmp	Veillonella	GOS	5.06577	5.66038	-8.78468	18.9162	0.894952	0.405282
1	8	genus	qmp	unidentified_Enterobacteriaceae	GOS	-2.32357	0.736945	-4.12681	-0.520331	-3.15298	0.01974
1	8	genus	qmp	unidentified_Enterobacterales	GOS	-6.74413	5.3288	-19.7832	6.29499	-1.2656	0.25258
1	24	genus	qmp	Parabacteroides	GOS	-0.387672	1.09922	-3.07737	2.30203	-0.352678	0.736388
1	24	genus	qmp	Bacteroides	GOS	0.144655	0.85975	-1.95908	2.24839	0.168252	0.871913
1	24	genus	qmp	Actinomyces	GOS	5.67935	8.29058	-14.607	25.9657	0.685036	0.518895
1	24	genus	qmp	Bifidobacterium	GOS	0.341898	0.357561	-0.533022	1.21682	0.956194	0.375897
1	24	genus	qmp	Collinsella	GOS	-5.35894	5.35894	-18.4718	7.75391	-1	0.355918
1	24	genus	qmp	Eggerthella	GOS	-5.26748	5.26748	-18.1566	7.62159	-1	0.355918
1	24	genus	qmp	Peptoniphilus	GOS	-0.487116	9.27657	-23.1861	22.2118	-0.0525103	0.959827
1	24	genus	qmp	Erysipelatoclostridium	GOS	-1.2901	10.2227	-26.3042	23.724	-0.126199	0.903697
1	24	genus	qmp	Streptococcus	GOS	0.136917	1.56786	-3.6995	3.97334	0.0873273	0.933253
1	24	genus	qmp	Enterococcus	GOS	-0.312249	1.10877	-3.02532	2.40082	-0.281616	0.787698
1	24	genus	qmp	Clostridium_sensu_stricto_1	GOS	0.21291	8.97742	-21.754	22.1799	0.0237162	0.981848
1	24	genus	qmp	Clostridium_sensu_stricto_18	GOS	-5.83605	9.11789	-28.1467	16.4746	-0.640066	0.54578
1	24	genus	qmp	[Ruminococcus]_gnavus_group	GOS	0.0478102	10.2273	-24.9774	25.0731	0.00467478	0.996422
1	24	genus	qmp	Lachnoclostridium	GOS	-0.57489	9.78377	-24.5149	23.3651	-0.0587595	0.955052
1	24	genus	qmp	Sutterella	GOS	-0.271153	9.0868	-22.5058	21.9634	-0.0298403	0.977162
1	24	genus	qmp	Veillonella	GOS	0.0967907	1.04845	-2.46866	2.66224	0.0923183	0.92945
1	24	genus	qmp	Bilophila	GOS	-10.5981	6.1188	-25.5702	4.37409	-1.73205	0.133975
1	24	genus	qmp	unidentified_Enterobacteriaceae	GOS	0.460167	1.21519	-2.5133	3.43364	0.378678	0.717965
1	24	genus	qmp	unidentified_Enterobacterales	GOS	-5.88639	8.87157	-27.5943	15.8216	-0.663512	0.531654
1	32	genus	qmp	Parabacteroides	GOS	-0.095739	1.85207	-4.62758	4.43611	-0.051693	0.960451
1	32	genus	qmp	Bacteroides	GOS	-0.434788	1.61385	-4.38373	3.51415	-0.269411	0.796639
1	32	genus	qmp	Actinomyces	GOS	5.61095	8.66764	-15.598	26.8199	0.647345	0.541369
1	32	genus	qmp	Bifidobacterium	GOS	-0.247069	0.559807	-1.61687	1.12273	-0.441346	0.674422
1	32	genus	qmp	Collinsella	GOS	-12.5812	7.2786	-30.3913	5.22889	-1.72852	0.13463
1	32	genus	qmp	Peptoniphilus	GOS	-1.09306	9.52267	-24.3942	22.2081	-0.114785	0.91236
1	32	genus	qmp	Erysipelatoclostridium	GOS	-1.63863	10.2104	-26.6225	23.3453	-0.160487	0.877765
1	32	genus	qmp	Streptococcus	GOS	-0.179101	1.88573	-4.7933	4.4351	-0.0949772	0.927425
1	32	genus	qmp	Enterococcus	GOS	-0.383083	0.988748	-2.80246	2.0363	-0.387442	0.7118
1	32	genus	qmp	Clostridium_sensu_stricto_1	GOS	-0.785702	8.65862	-21.9726	20.4012	-0.0907422	0.930651
1	32	genus	qmp	Clostridium_sensu_stricto_18	GOS	-1.31561	9.31236	-24.1021	21.4709	-0.141276	0.892276
1	32	genus	qmp	[Ruminococcus]_gnavus_group	GOS	-0.424052	10.2869	-25.5952	24.7471	-0.0412226	0.968456
1	32	genus	qmp	Lachnoclostridium	GOS	-0.990427	10.0444	-25.5682	23.5873	-0.098605	0.924664
1	32	genus	qmp	Sutterella	GOS	-0.762468	9.145	-23.1395	21.6145	-0.0833754	0.936265
1	32	genus	qmp	Veillonella	GOS	-4.8872	6.08244	-19.7704	9.99598	-0.803495	0.452337
1	32	genus	qmp	Bilophila	GOS	-11.1116	6.42308	-26.8283	4.60511	-1.72995	0.134364
1	32	genus	qmp	unidentified_Enterobacteriaceae	GOS	0.745497	2.22394	-4.69629	6.18728	0.335215	0.748873
1	32	genus	qmp	unidentified_Enterobacterales	GOS	-10.1003	9.33962	-32.9535	12.753	-1.08144	0.321038
1	48	genus	qmp	Parabacteroides	GOS	-5.79904	6.6981	-22.1887	10.5906	-0.865774	0.419881
1	48	genus	qmp	Bacteroides	GOS	0.331229	1.10809	-2.38017	3.04263	0.298919	0.775085
1	48	genus	qmp	Actinomyces	GOS	6.07545	9.18216	-16.3925	28.5434	0.661658	0.532763
1	48	genus	qmp	Bifidobacterium	GOS	-0.395406	0.963478	-2.75295	1.96214	-0.410394	0.69577
1	48	genus	qmp	Collinsella	GOS	-0.690942	9.00458	-22.7243	21.3425	-0.0767323	0.941331
1	48	genus	qmp	Eggerthella	GOS	-5.30955	5.30955	-18.3015	7.68245	-1	0.355918
1	48	genus	qmp	Peptoniphilus	GOS	-0.275265	9.51612	-23.5604	23.0098	-0.0289262	0.977862
1	48	genus	qmp	Erysipelatoclostridium	GOS	-1.08688	8.68483	-22.3379	20.1641	-0.125147	0.904495
1	48	genus	qmp	Streptococcus	GOS	-1.21596	1.4934	-4.87019	2.43826	-0.814221	0.446621
1	48	genus	qmp	Enterococcus	GOS	-0.312416	1.41533	-3.77559	3.15076	-0.220738	0.832616
1	48	genus	qmp	Clostridium_sensu_stricto_1	GOS	0.274618	2.67425	-6.26904	6.81828	0.10269	0.921555
1	48	genus	qmp	Clostridium_sensu_stricto_18	GOS	-0.67679	9.10141	-22.9471	21.5936	-0.074361	0.94314
1	48	genus	qmp	[Ruminococcus]_gnavus_group	GOS	-0.460787	10.0519	-25.0568	24.1352	-0.045841	0.964925
1	48	genus	qmp	Lachnoclostridium	GOS	-0.706527	9.9714	-25.1057	23.6926	-0.0708553	0.945816
1	48	genus	qmp	Sutterella	GOS	-5.4749	5.56508	-19.0922	8.14235	-0.983796	0.363208
1	48	genus	qmp	Veillonella	GOS	-5.71333	8.87481	-27.4292	16.0025	-0.643769	0.543533
1	48	genus	qmp	Bilophila	GOS	-0.618682	8.50916	-21.4399	20.2025	-0.0727077	0.944402
1	48	genus	qmp	unidentified_Enterobacteriaceae	GOS	0.0709818	2.10454	-5.07865	5.22062	0.0337279	0.974188
1	48	genus	qmp	unidentified_Enterobacterales	GOS	-5.07164	9.29801	-27.8231	17.6798	-0.545454	0.60511
1	52	genus	qmp	Parabacteroides	GOS	-0.864141	1.65329	-4.9096	3.18131	-0.52268	0.619927
1	52	genus	qmp	Bacteroides	GOS	-0.540771	0.858862	-2.64233	1.56079	-0.629637	0.552138
1	52	genus	qmp	Actinomyces	GOS	6.36946	9.54719	-16.9917	29.7306	0.667156	0.52948
1	52	genus	qmp	Bifidobacterium	GOS	-0.530485	0.574895	-1.9372	0.876232	-0.922752	0.391733
1	52	genus	qmp	Collinsella	GOS	0.216852	7.95827	-19.2563	19.69	0.0272486	0.979145
1	52	genus	qmp	Peptoniphilus	GOS	-1.02013	9.88742	-25.2138	23.1735	-0.103174	0.921187
1	52	genus	qmp	Erysipelatoclostridium	GOS	-1.53285	9.5685	-24.9461	21.8804	-0.160198	0.877983
1	52	genus	qmp	Streptococcus	GOS	-2.39451	1.68204	-6.5103	1.72129	-1.42357	0.204428
1	52	genus	qmp	Enterococcus	GOS	-0.333785	1.89682	-4.97514	4.30757	-0.175971	0.866106
1	52	genus	qmp	Clostridium_sensu_stricto_1	GOS	-0.693091	2.74134	-7.4009	6.01472	-0.25283	0.808839
1	52	genus	qmp	Clostridium_sensu_stricto_18	GOS	-0.930912	9.64202	-24.5241	22.6623	-0.0965474	0.92623
1	52	genus	qmp	[Ruminococcus]_gnavus_group	GOS	-1.06977	10.5446	-26.8714	24.7318	-0.101453	0.922497
1	52	genus	qmp	Lachnoclostridium	GOS	-1.12593	10.4814	-26.7731	24.5212	-0.107421	0.917957
1	52	genus	qmp	Sutterella	GOS	-0.938303	8.30477	-21.2593	19.3827	-0.112984	0.913729
1	52	genus	qmp	Veillonella	GOS	-0.36196	10.0776	-25.0211	24.2971	-0.0359172	0.972514
1	52	genus	qmp	Bilophila	GOS	-11.4824	6.62979	-27.7049	4.74012	-1.73194	0.133995
1	52	genus	qmp	unidentified_Enterobacteriaceae	GOS	-0.917805	2.08789	-6.0267	4.19109	-0.439584	0.675629
1	52	genus	qmp	unidentified_Enterobacterales	GOS	-5.74903	9.35779	-28.6467	17.1487	-0.614357	0.561536
1	56	genus	qmp	Parabacteroides	GOS	-0.258257	1.37773	-3.62945	3.11293	-0.187451	0.857486
1	56	genus	qmp	Bacteroides	GOS	-0.0517156	0.62923	-1.59138	1.48795	-0.0821887	0.93717
1	56	genus	qmp	Actinomyces	GOS	6.98891	9.67026	-16.6734	30.6512	0.722722	0.497043
1	56	genus	qmp	Bifidobacterium	GOS	0.597414	0.480317	-0.577879	1.77271	1.24379	0.259965
1	56	genus	qmp	Collinsella	GOS	-5.6149	5.6149	-19.3541	8.12427	-1	0.355918
1	56	genus	qmp	Peptoniphilus	GOS	-0.72983	10.1053	-25.4566	23.997	-0.0722225	0.944772
1	56	genus	qmp	Erysipelatoclostridium	GOS	-1.80444	9.87998	-25.9799	22.371	-0.182635	0.861099
1	56	genus	qmp	Streptococcus	GOS	-1.92076	1.35469	-5.23556	1.39404	-1.41786	0.206013
1	56	genus	qmp	Enterococcus	GOS	-0.332002	1.47537	-3.94211	3.27811	-0.225029	0.829425
1	56	genus	qmp	Clostridium_sensu_stricto_1	GOS	-0.309433	2.36313	-6.0918	5.47294	-0.130942	0.900101
1	56	genus	qmp	Clostridium_sensu_stricto_18	GOS	-0.720636	9.91552	-24.983	23.5418	-0.0726776	0.944425
1	56	genus	qmp	[Ruminococcus]_gnavus_group	GOS	-0.849808	10.6683	-26.9543	25.2547	-0.0796571	0.9391
1	56	genus	qmp	Lachnoclostridium	GOS	-6.77701	9.80972	-30.7805	17.2265	-0.690846	0.515485
1	56	genus	qmp	Sutterella	GOS	-0.894713	0.453089	-2.00338	0.213956	-1.9747	0.0957252
1	56	genus	qmp	Veillonella	GOS	-0.42665	10.3392	-25.7257	24.8724	-0.0412654	0.968423
1	56	genus	qmp	Bilophila	GOS	-11.7499	6.78429	-28.3505	4.85066	-1.73193	0.133997
1	56	genus	qmp	unidentified_Enterobacteriaceae	GOS	-0.842365	1.61075	-4.78373	3.099	-0.522964	0.619741
1	56	genus	qmp	unidentified_Enterobacterales	GOS	-11.5298	8.8361	-33.1509	10.0914	-1.30485	0.239752
1	72	genus	qmp	Parabacteroides	GOS	-2.26073	0.869927	-4.38936	-0.132093	-2.59876	0.0407302
1	72	genus	qmp	Bacteroides	GOS	-1.98008	0.622965	-3.50442	-0.455743	-3.17848	0.0191125
1	72	genus	qmp	Actinomyces	GOS	6.89331	9.48209	-16.3085	30.0952	0.726982	0.494612
1	72	genus	qmp	Bifidobacterium	GOS	-0.0422771	0.418915	-1.06732	0.98277	-0.100921	0.922901
1	72	genus	qmp	Collinsella	GOS	-5.9654	5.9654	-20.5622	8.6314	-1	0.355918
1	72	genus	qmp	Peptoniphilus	GOS	-1.09384	9.96952	-25.4884	23.3007	-0.109718	0.916211
1	72	genus	qmp	Erysipelatoclostridium	GOS	-3.24345	2.21873	-8.67249	2.1856	-1.46185	0.194097
1	72	genus	qmp	Streptococcus	GOS	-8.82431	5.82015	-23.0657	5.41707	-1.51617	0.180263
1	72	genus	qmp	Enterococcus	GOS	-2.18228	1.4948	-5.83993	1.47538	-1.45991	0.194608
1	72	genus	qmp	Clostridium_sensu_stricto_1	GOS	-1.92987	1.51366	-5.63365	1.77391	-1.27497	0.249462
1	72	genus	qmp	Clostridium_sensu_stricto_18	GOS	-8.46744	5.78061	-22.6121	5.67721	-1.4648	0.19332
1	72	genus	qmp	[Ruminococcus]_gnavus_group	GOS	-1.85893	10.2532	-26.9476	23.2297	-0.181303	0.8621
1	72	genus	qmp	Lachnoclostridium	GOS	-3.3842	1.30941	-6.58822	-0.180177	-2.58451	0.0415169
1	72	genus	qmp	Sutterella	GOS	-1.7937	0.623607	-3.31961	-0.267787	-2.87633	0.0281928
1	72	genus	qmp	Veillonella	GOS	-6.61606	9.21697	-29.1692	15.937	-0.717813	0.499854
1	72	genus	qmp	Bilophila	GOS	-17.4197	5.81272	-31.6429	-3.19647	-2.99682	0.0241069
1	72	genus	qmp	unidentified_Enterobacteriaceae	GOS	-2.55503	1.11787	-5.29035	0.180292	-2.28563	0.0623165
1	72	genus	qmp	unidentified_Enterobacterales	GOS	-6.34545	8.66905	-27.5579	14.867	-0.731966	0.491779
3	4	genus	qmp	Parabacteroides	GOS	6.00321	6.09072	-8.90025	20.9067	0.985632	0.362376
3	4	genus	qmp	Bacteroides	GOS	0.0427886	1.11607	-2.68814	2.77371	0.0383387	0.970661
3	4	genus	qmp	Bifidobacterium	GOS	-0.536174	0.969562	-2.90861	1.83626	-0.553006	0.600241
3	4	genus	qmp	Enterococcus	GOS	-0.873039	0.773843	-2.76656	1.02049	-1.12819	0.302323
3	4	genus	qmp	Clostridium_sensu_stricto_1	GOS	-10.2209	6.16986	-25.318	4.8762	-1.65659	0.148681
3	4	genus	qmp	Clostridium_sensu_stricto_18	GOS	10.857	7.30396	-7.01514	28.7291	1.48645	0.187712
3	4	genus	qmp	Veillonella	GOS	-1.11227	1.21266	-4.07954	1.855	-0.917216	0.394403
3	4	genus	qmp	unidentified_Enterobacteriaceae	GOS	-0.692063	0.898119	-2.88968	1.50556	-0.770569	0.470207
3	4	genus	qmp	unidentified_Enterobacterales	GOS	-11.966	8.53022	-32.8387	8.90674	-1.40277	0.210254
3	8	genus	qmp	Parabacteroides	GOS	7.1967	5.92657	-7.3051	21.6985	1.21431	0.270249
3	8	genus	qmp	Bacteroides	GOS	0.624786	1.23997	-2.40932	3.65889	0.50387	0.632315
3	8	genus	qmp	Bifidobacterium	GOS	-0.0360182	1.06606	-2.64457	2.57253	-0.0337863	0.974143
3	8	genus	qmp	Enterococcus	GOS	-0.311553	1.0254	-2.82062	2.19751	-0.303835	0.771514
3	8	genus	qmp	Clostridium_sensu_stricto_1	GOS	-9.29496	6.43949	-25.0518	6.46191	-1.44343	0.199007
3	8	genus	qmp	Clostridium_sensu_stricto_18	GOS	11.2694	7.46195	-6.98933	29.5281	1.51025	0.181724
3	8	genus	qmp	Veillonella	GOS	-0.725734	1.89204	-5.35538	3.90392	-0.383573	0.714518
3	8	genus	qmp	unidentified_Enterobacteriaceae	GOS	-0.181564	1.02481	-2.68918	2.32605	-0.177169	0.865205
3	8	genus	qmp	unidentified_Enterobacterales	GOS	-12.0402	6.96642	-29.0864	5.00602	-1.72832	0.134667
3	24	genus	qmp	Parabacteroides	GOS	1.80255	1.95985	-2.99304	6.59813	0.919738	0.393185
3	24	genus	qmp	Bacteroides	GOS	0.100363	2.59746	-6.25539	6.45612	0.038639	0.970432
3	24	genus	qmp	Bifidobacterium	GOS	0.400342	1.22658	-2.60098	3.40167	0.326389	0.755214
3	24	genus	qmp	Eggerthella	GOS	-5.99821	5.99821	-20.6753	8.67888	-1	0.355918
3	24	genus	qmp	Erysipelatoclostridium	GOS	5.71179	5.71179	-8.26445	19.688	1	0.355918
3	24	genus	qmp	Enterococcus	GOS	0.078657	0.955572	-2.25954	2.41686	0.0823141	0.937074
3	24	genus	qmp	Clostridium_sensu_stricto_1	GOS	-0.607649	1.83419	-5.09576	3.88046	-0.33129	0.751691
3	24	genus	qmp	Clostridium_sensu_stricto_18	GOS	-0.625476	10.4078	-26.0923	24.8414	-0.0600971	0.95403
3	24	genus	qmp	Lachnoclostridium	GOS	-0.353364	8.72413	-21.7005	20.9938	-0.0405042	0.969005
3	24	genus	qmp	Sutterella	GOS	-6.26369	6.26369	-21.5904	9.06301	-1	0.355918
3	24	genus	qmp	Veillonella	GOS	-10.3973	8.77288	-31.8638	11.0692	-1.18516	0.280761
3	24	genus	qmp	Bilophila	GOS	-5.99457	5.99457	-20.6628	8.67362	-1	0.355918
3	24	genus	qmp	unidentified_Enterobacteriaceae	GOS	0.553046	1.3951	-2.86064	3.96674	0.39642	0.705509
3	24	genus	qmp	Megasphaera	GOS	0.746026	8.59874	-20.2943	21.7864	0.0867598	0.933685
3	32	genus	qmp	Parabacteroides	GOS	3.21382	2.06026	-1.82746	8.2551	1.55991	0.169799
3	32	genus	qmp	Bacteroides	GOS	-4.33948	7.67084	-23.1094	14.4304	-0.565711	0.592101
3	32	genus	qmp	Bifidobacterium	GOS	2.20829	1.17556	-0.668206	5.08478	1.8785	0.109383
3	32	genus	qmp	Collinsella	GOS	-11.4615	6.61804	-27.6552	4.73231	-1.73185	0.134012
3	32	genus	qmp	Eggerthella	GOS	-11.3873	6.57556	-27.4771	4.70256	-1.73175	0.13403
3	32	genus	qmp	Erysipelatoclostridium	GOS	6.08949	6.08949	-8.81096	20.9899	1	0.355918
3	32	genus	qmp	Enterococcus	GOS	1.48334	0.916595	-0.759492	3.72616	1.61831	0.156723
3	32	genus	qmp	Clostridium_sensu_stricto_1	GOS	-1.51829	8.82058	-23.1015	20.0649	-0.17213	0.868994
3	32	genus	qmp	Clostridium_sensu_stricto_18	GOS	-0.199271	10.4361	-25.7356	25.337	-0.0190943	0.985385
3	32	genus	qmp	Lachnoclostridium	GOS	6.08806	9.81851	-17.937	30.1131	0.62006	0.558017
3	32	genus	qmp	Sutterella	GOS	-11.8015	6.8216	-28.4934	4.89036	-1.73002	0.134351
3	32	genus	qmp	Veillonella	GOS	-0.0503458	11.8549	-29.0582	28.9575	-0.00424684	0.996749
3	32	genus	qmp	Bilophila	GOS	-5.93953	5.93953	-20.473	8.59397	-1	0.355918
3	32	genus	qmp	unidentified_Enterobacteriaceae	GOS	3.88866	1.93919	-0.856365	8.63368	2.0053	0.0917499
3	32	genus	qmp	unidentified_Enterobacterales	GOS	-5.77685	5.77685	-19.9123	8.35859	-1	0.355918
3	32	genus	qmp	Megasphaera	GOS	0.651534	10.5755	-25.2259	26.529	0.0616076	0.952876
3	48	genus	qmp	Parabacteroides	GOS	6.84629	10.4611	-18.7511	32.4437	0.654452	0.537084
3	48	genus	qmp	Bacteroides	GOS	-5.77666	11.5179	-33.9598	22.4065	-0.50154	0.633859
3	48	genus	qmp	Bifidobacterium	GOS	1.82887	0.803142	-0.136345	3.79409	2.27715	0.063046
3	48	genus	qmp	Collinsella	GOS	-13.5487	7.83931	-32.7308	5.63339	-1.7283	0.13467
3	48	genus	qmp	Eggerthella	GOS	0.24063	9.82194	-23.7928	24.2741	0.0244992	0.981249
3	48	genus	qmp	Erysipelatoclostridium	GOS	7.41402	7.41402	-10.7274	25.5555	1	0.355918
3	48	genus	qmp	Enterococcus	GOS	0.217762	0.448716	-0.880205	1.31573	0.485302	0.644673
3	48	genus	qmp	Clostridium_sensu_stricto_1	GOS	2.75497	2.38759	-3.08725	8.5972	1.15387	0.292435
3	48	genus	qmp	Clostridium_sensu_stricto_18	GOS	-0.226161	10.6346	-26.2481	25.7957	-0.0212666	0.983723
3	48	genus	qmp	Lachnoclostridium	GOS	6.60216	10.6934	-19.5635	32.7679	0.617408	0.559652
3	48	genus	qmp	Sutterella	GOS	-6.31555	9.60806	-29.8256	17.1945	-0.657318	0.535363
3	48	genus	qmp	Veillonella	GOS	-0.365276	12.009	-29.7503	29.0197	-0.0304168	0.976721
3	48	genus	qmp	Bilophila	GOS	-12.3631	7.1417	-29.8382	5.11198	-1.73112	0.134147
3	48	genus	qmp	unidentified_Enterobacteriaceae	GOS	1.47371	1.17322	-1.39707	4.34449	1.25612	0.255768
3	48	genus	qmp	Megasphaera	GOS	-0.130705	11.9616	-29.3997	29.1383	-0.010927	0.991636
3	52	genus	qmp	Parabacteroides	GOS	12.7464	7.66147	-6.00059	31.4933	1.6637	0.147231
3	52	genus	qmp	Bacteroides	GOS	6.5166	7.27	-11.2725	24.3056	0.896368	0.404583
3	52	genus	qmp	Bifidobacterium	GOS	1.11881	0.729648	-0.666576	2.90419	1.53335	0.176081
3	52	genus	qmp	Collinsella	GOS	-12.7765	7.40967	-30.9073	5.3543	-1.7243	0.135417
3	52	genus	qmp	Eggerthella	GOS	5.90486	8.84782	-15.745	27.5547	0.66738	0.529346
3	52	genus	qmp	Erysipelatoclostridium	GOS	7.14498	7.14498	-10.3382	24.6281	1	0.355918
3	52	genus	qmp	Enterococcus	GOS	-0.541638	0.472697	-1.69829	0.615011	-1.14584	0.295496
3	52	genus	qmp	Clostridium_sensu_stricto_1	GOS	7.08089	6.7636	-9.46906	23.6308	1.04691	0.335471
3	52	genus	qmp	Clostridium_sensu_stricto_18	GOS	-0.35704	10.1379	-25.1637	24.4496	-0.0352182	0.973048
3	52	genus	qmp	Lachnoclostridium	GOS	6.32976	10.2419	-18.7312	31.3907	0.618027	0.55927
3	52	genus	qmp	Sutterella	GOS	-6.06582	9.26619	-28.7394	16.6077	-0.654618	0.536985
3	52	genus	qmp	Veillonella	GOS	-6.57871	10.4696	-32.197	19.0396	-0.628361	0.552919
3	52	genus	qmp	Bilophila	GOS	-11.9524	6.90079	-28.838	4.93323	-1.73203	0.133978
3	52	genus	qmp	unidentified_Enterobacteriaceae	GOS	0.275826	1.05311	-2.30103	2.85269	0.261917	0.802145
3	52	genus	qmp	Megasphaera	GOS	-0.232771	11.5276	-28.4397	27.9741	-0.0201926	0.984545
3	56	genus	qmp	Parabacteroides	GOS	7.09642	6.3375	-8.41089	22.6037	1.11975	0.305632
3	56	genus	qmp	Bacteroides	GOS	6.39686	7.34697	-11.5805	24.3742	0.87068	0.417399
3	56	genus	qmp	Bifidobacterium	GOS	1.16506	0.971037	-1.21098	3.5411	1.19981	0.275436
3	56	genus	qmp	Collinsella	GOS	-12.4688	7.22632	-30.151	5.21338	-1.72547	0.135199
3	56	genus	qmp	Eggerthella	GOS	11.5453	6.6662	-4.76631	27.8569	1.73192	0.134
3	56	genus	qmp	Erysipelatoclostridium	GOS	7.27072	7.27072	-10.5201	25.0615	1	0.355918
3	56	genus	qmp	Enterococcus	GOS	-0.679838	0.779333	-2.5868	1.22712	-0.872334	0.416565
3	56	genus	qmp	Clostridium_sensu_stricto_1	GOS	1.00624	9.28872	-21.7224	23.7349	0.108329	0.917267
3	56	genus	qmp	Clostridium_sensu_stricto_18	GOS	5.50896	6.11	-9.44168	20.4596	0.90163	0.401995
3	56	genus	qmp	Lachnoclostridium	GOS	6.39246	10.2531	-18.6959	31.4808	0.623468	0.555921
3	56	genus	qmp	Sutterella	GOS	-6.00381	9.0603	-28.1736	16.1659	-0.66265	0.532169
3	56	genus	qmp	Veillonella	GOS	-0.790496	9.60039	-24.2818	22.7008	-0.08234	0.937055
3	56	genus	qmp	Bilophila	GOS	-11.7112	6.76266	-28.2588	4.83644	-1.73174	0.134032
3	56	genus	qmp	unidentified_Enterobacteriaceae	GOS	-0.229854	0.968329	-2.59927	2.13956	-0.237372	0.820266
3	56	genus	qmp	Megasphaera	GOS	-0.257387	11.5574	-28.5374	28.0226	-0.0222703	0.982955
3	72	genus	qmp	Parabacteroides	GOS	1.09017	0.57592	-0.319052	2.4994	1.89293	0.107216
3	72	genus	qmp	Bacteroides	GOS	-0.242437	0.821399	-2.25233	1.76745	-0.295152	0.777825
3	72	genus	qmp	Bifidobacterium	GOS	0.63768	0.693216	-1.05856	2.33392	0.919886	0.393113
3	72	genus	qmp	Collinsella	GOS	-13.5925	7.87737	-32.8677	5.68278	-1.72551	0.135192
3	72	genus	qmp	Eggerthella	GOS	0.445069	9.27832	-22.2582	23.1483	0.0479687	0.963298
3	72	genus	qmp	Erysipelatoclostridium	GOS	13.9222	8.13317	-5.97897	33.8233	1.71178	0.137781
3	72	genus	qmp	Enterococcus	GOS	-1.29688	1.00968	-3.76749	1.17373	-1.28444	0.246348
3	72	genus	qmp	Clostridium_sensu_stricto_1	GOS	12.9644	7.23518	-4.73943	30.6682	1.79186	0.123335
3	72	genus	qmp	Clostridium_sensu_stricto_18	GOS	5.31867	6.33231	-10.1759	20.8133	0.839926	0.433137
3	72	genus	qmp	Lachnoclostridium	GOS	-0.659826	9.11432	-22.9618	21.6421	-0.0723944	0.944641
3	72	genus	qmp	Sutterella	GOS	-0.838804	8.42762	-21.4604	19.7828	-0.0995304	0.923959
3	72	genus	qmp	Veillonella	GOS	-1.02375	1.50923	-4.71671	2.66921	-0.678324	0.522852
3	72	genus	qmp	Bilophila	GOS	-11.743	6.78265	-28.3395	4.85358	-1.73132	0.134109
3	72	genus	qmp	unidentified_Enterobacteriaceae	GOS	-1.23751	0.998043	-3.67964	1.20461	-1.23994	0.261289
3	72	genus	qmp	Megasphaera	GOS	-0.488103	11.7006	-29.1186	28.1423	-0.0417159	0.968079
1	4	genus	qmp	Parabacteroides	FL2	0.299616	1.07594	-2.33311	2.93234	0.278469	0.79
1	4	genus	qmp	Bacteroides	FL2	0.292671	0.957994	-2.05145	2.6368	0.305504	0.770304
1	4	genus	qmp	Bifidobacterium	FL2	0.782572	0.763868	-1.08655	2.65169	1.02449	0.345124
1	4	genus	qmp	Erysipelatoclostridium	FL2	-0.0224443	0.962363	-2.37726	2.33237	-0.023322	0.98215
1	4	genus	qmp	Streptococcus	FL2	0.566244	1.49113	-3.08242	4.21491	0.379741	0.717215
1	4	genus	qmp	Enterococcus	FL2	0.186382	0.659748	-1.42796	1.80073	0.282505	0.787049
1	4	genus	qmp	Clostridium_sensu_stricto_1	FL2	-0.704118	0.864009	-2.81827	1.41004	-0.814943	0.446238
1	4	genus	qmp	Clostridium_sensu_stricto_18	FL2	5.17058	5.17058	-7.48138	17.8225	1	0.355918
1	4	genus	qmp	Veillonella	FL2	-0.409485	1.01702	-2.89805	2.07908	-0.402631	0.701173
1	4	genus	qmp	unidentified_Enterobacteriaceae	FL2	-0.692856	0.864087	-2.8072	1.42149	-0.801836	0.453225
1	4	genus	qmp	unidentified_Enterobacterales	FL2	-0.866153	0.856358	-2.96158	1.22928	-1.01144	0.350842
1	8	genus	qmp	Parabacteroides	FL2	-0.0948127	0.712365	-1.83791	1.64828	-0.133096	0.898469
1	8	genus	qmp	Bacteroides	FL2	-0.258739	0.758649	-2.11509	1.59761	-0.341053	0.74469
1	8	genus	qmp	Bifidobacterium	FL2	0.629098	0.654	-0.971184	2.22938	0.961922	0.373236
1	8	genus	qmp	Eggerthella	FL2	-0.225546	7.23988	-17.9409	17.4898	-0.0311533	0.976158
1	8	genus	qmp	Peptoniphilus	FL2	-5.44331	5.44331	-18.7626	7.87599	-1	0.355918
1	8	genus	qmp	Erysipelatoclostridium	FL2	4.78331	5.96505	-9.81264	19.3792	0.801889	0.453197
1	8	genus	qmp	Streptococcus	FL2	0.303881	1.38393	-3.08246	3.69023	0.219579	0.833479
1	8	genus	qmp	Enterococcus	FL2	0.345938	0.583358	-1.08149	1.77336	0.593012	0.574829
1	8	genus	qmp	Clostridium_sensu_stricto_1	FL2	4.98933	6.52217	-10.9699	20.9485	0.764979	0.473289
1	8	genus	qmp	Clostridium_sensu_stricto_18	FL2	-0.265968	7.41512	-18.4101	17.8782	-0.0358683	0.972551
1	8	genus	qmp	Sutterella	FL2	-6.04406	8.4462	-26.7112	14.6231	-0.715594	0.501128
1	8	genus	qmp	Veillonella	FL2	5.38782	5.6364	-8.40396	19.1796	0.955897	0.376036
1	8	genus	qmp	unidentified_Enterobacteriaceae	FL2	-2.10266	0.786985	-4.02834	-0.176978	-2.67179	0.0369382
1	8	genus	qmp	unidentified_Enterobacterales	FL2	-6.30139	5.49397	-19.7447	7.14187	-1.14697	0.295067
1	24	genus	qmp	Parabacteroides	FL2	1.43754	1.52574	-2.29582	5.1709	0.942193	0.382466
1	24	genus	qmp	Bacteroides	FL2	0.148561	0.768072	-1.73084	2.02796	0.19342	0.853011
1	24	genus	qmp	Actinomyces	FL2	-0.0870855	7.46883	-18.3627	18.1885	-0.0116598	0.991075
1	24	genus	qmp	Bifidobacterium	FL2	0.941598	0.498791	-0.2789	2.1621	1.88776	0.107987
1	24	genus	qmp	Collinsella	FL2	-5.35894	5.35894	-18.4718	7.75391	-1	0.355918
1	24	genus	qmp	Eggerthella	FL2	-0.16203	7.33567	-18.1118	17.7877	-0.022088	0.983094
1	24	genus	qmp	Peptoniphilus	FL2	-0.0647925	9.43533	-23.1522	23.0226	-0.00686701	0.994744
1	24	genus	qmp	Erysipelatoclostridium	FL2	5.04127	9.70288	-18.7008	28.7834	0.519564	0.62197
1	24	genus	qmp	Streptococcus	FL2	0.431072	1.66957	-3.65422	4.51636	0.258193	0.804886
1	24	genus	qmp	Enterococcus	FL2	1.36538	0.460453	0.238688	2.49206	2.96529	0.0251103
1	24	genus	qmp	Clostridium_sensu_stricto_1	FL2	9.02504	6.47583	-6.82074	24.8708	1.39365	0.212856
1	24	genus	qmp	Clostridium_sensu_stricto_18	FL2	-0.786448	9.36766	-23.7083	22.1354	-0.0839535	0.935824
1	24	genus	qmp	[Ruminococcus]_gnavus_group	FL2	-0.0153481	10.1859	-24.9395	24.9088	-0.00150679	0.998847
1	24	genus	qmp	Lachnoclostridium	FL2	-0.153748	9.92317	-24.4349	24.1274	-0.0154938	0.988141
1	24	genus	qmp	Sutterella	FL2	-0.478397	8.99222	-22.4816	21.5248	-0.0532012	0.959299
1	24	genus	qmp	Veillonella	FL2	-4.91683	5.99449	-19.5848	9.75115	-0.820226	0.443445
1	24	genus	qmp	Bilophila	FL2	-10.5981	6.1188	-25.5702	4.37409	-1.73205	0.133975
1	24	genus	qmp	unidentified_Enterobacteriaceae	FL2	0.491027	1.58733	-3.39303	4.37508	0.309342	0.767523
1	24	genus	qmp	unidentified_Enterobacterales	FL2	1.12755	10.0085	-23.3624	25.6174	0.112659	0.913976
1	32	genus	qmp	Parabacteroides	FL2	2.20576	2.00756	-2.70657	7.11809	1.09873	0.314009
1	32	genus	qmp	Bacteroides	FL2	0.42356	1.27861	-2.70508	3.5522	0.331266	0.751708
1	32	genus	qmp	Actinomyces	FL2	-0.557971	7.67191	-19.3304	18.2145	-0.0727291	0.944386
1	32	genus	qmp	Bifidobacterium	FL2	0.401889	0.577812	-1.01197	1.81574	0.695536	0.512744
1	32	genus	qmp	Collinsella	FL2	-7.16119	9.07495	-29.3668	15.0444	-0.789116	0.46008
1	32	genus	qmp	Eggerthella	FL2	5.19038	5.19038	-7.51002	17.8908	1	0.355918
1	32	genus	qmp	Peptoniphilus	FL2	-0.555808	9.73237	-24.3701	23.2585	-0.0571092	0.956313
1	32	genus	qmp	Erysipelatoclostridium	FL2	12.7647	7.78627	-6.28762	31.817	1.63939	0.152245
1	32	genus	qmp	Streptococcus	FL2	0.168082	1.95993	-4.6277	4.96387	0.0857589	0.934448
1	32	genus	qmp	Enterococcus	FL2	1.79329	1.05448	-0.786929	4.37351	1.70064	0.139916
1	32	genus	qmp	Clostridium_sensu_stricto_1	FL2	9.56789	6.58833	-6.55317	25.6889	1.45225	0.196642
1	32	genus	qmp	Clostridium_sensu_stricto_18	FL2	-1.07056	9.37502	-24.0104	21.8693	-0.114193	0.91281
1	32	genus	qmp	[Ruminococcus]_gnavus_group	FL2	-0.149975	10.3894	-25.5719	25.272	-0.0144354	0.988951
1	32	genus	qmp	Lachnoclostridium	FL2	-0.499825	10.2211	-25.5098	24.5102	-0.0489015	0.962585
1	32	genus	qmp	Sutterella	FL2	-0.79945	9.12192	-23.12	21.5211	-0.0876405	0.933014
1	32	genus	qmp	Veillonella	FL2	-11.5927	6.59432	-27.7284	4.54302	-1.75798	0.129256
1	32	genus	qmp	Bilophila	FL2	-0.83875	8.74618	-22.2399	20.5624	-0.095899	0.926724
1	32	genus	qmp	unidentified_Enterobacteriaceae	FL2	-0.0456902	2.31372	-5.70717	5.61579	-0.0197475	0.984885
1	32	genus	qmp	unidentified_Enterobacterales	FL2	-4.33285	9.56883	-27.7469	19.0812	-0.452808	0.666599
1	48	genus	qmp	Parabacteroides	FL2	2.16756	2.18689	-3.18356	7.51869	0.991162	0.359879
1	48	genus	qmp	Bacteroides	FL2	0.858923	1.47034	-2.73886	4.4567	0.584168	0.580391
1	48	genus	qmp	Actinomyces	FL2	-0.60329	8.0373	-20.2699	19.0633	-0.0750613	0.942606
1	48	genus	qmp	Bifidobacterium	FL2	2.78874	0.973568	0.406501	5.17097	2.86445	0.0286344
1	48	genus	qmp	Collinsella	FL2	-0.171501	9.2341	-22.7665	22.4235	-0.0185726	0.985784
1	48	genus	qmp	Eggerthella	FL2	-5.30955	5.30955	-18.3015	7.68245	-1	0.355918
1	48	genus	qmp	Peptoniphilus	FL2	-0.199329	9.54395	-23.5525	23.1539	-0.0208853	0.984014
1	48	genus	qmp	Erysipelatoclostridium	FL2	9.51385	6.77142	-7.05523	26.0829	1.405	0.209623
1	48	genus	qmp	Streptococcus	FL2	0.233288	1.7953	-4.15966	4.62623	0.129943	0.900858
1	48	genus	qmp	Enterococcus	FL2	2.0897	1.47549	-1.52069	5.70009	1.41628	0.206455
1	48	genus	qmp	Clostridium_sensu_stricto_1	FL2	1.6735	2.69865	-4.92987	8.27687	0.620122	0.557979
1	48	genus	qmp	Clostridium_sensu_stricto_18	FL2	5.6421	8.7716	-15.8212	27.1054	0.643223	0.543864
1	48	genus	qmp	[Ruminococcus]_gnavus_group	FL2	0.0817775	10.2606	-25.0249	25.1885	0.00797008	0.993899
1	48	genus	qmp	Lachnoclostridium	FL2	13.1479	7.31331	-4.74716	31.0429	1.7978	0.122325
1	48	genus	qmp	Sutterella	FL2	-5.2985	5.69053	-19.2227	8.62573	-0.931109	0.387728
1	48	genus	qmp	Veillonella	FL2	-6.37652	8.59005	-27.3956	14.6426	-0.742315	0.48593
1	48	genus	qmp	Bilophila	FL2	5.74569	8.35014	-14.6864	26.1777	0.688094	0.517098
1	48	genus	qmp	unidentified_Enterobacteriaceae	FL2	-0.166161	2.39561	-6.02801	5.69569	-0.0693606	0.946956
1	48	genus	qmp	unidentified_Enterobacterales	FL2	1.69166	10.1475	-23.1383	26.5217	0.166707	0.873077
1	52	genus	qmp	Parabacteroides	FL2	-0.723003	1.66665	-4.80114	3.35513	-0.433807	0.679592
1	52	genus	qmp	Bacteroides	FL2	-2.31282	0.785044	-4.23376	-0.391887	-2.9461	0.0257428
1	52	genus	qmp	Actinomyces	FL2	-0.830712	8.20477	-20.9071	19.2456	-0.101247	0.922653
1	52	genus	qmp	Bifidobacterium	FL2	0.550054	0.522516	-0.728498	1.82861	1.0527	0.333014
1	52	genus	qmp	Collinsella	FL2	0.918477	8.47783	-19.826	21.663	0.108339	0.917259
1	52	genus	qmp	Peptoniphilus	FL2	-0.844667	9.9555	-25.2049	23.5156	-0.0848442	0.935145
1	52	genus	qmp	Erysipelatoclostridium	FL2	6.63936	7.16184	-10.885	24.1638	0.927046	0.389671
1	52	genus	qmp	Streptococcus	FL2	-2.65099	1.41074	-6.10295	0.800963	-1.87915	0.109284
1	52	genus	qmp	Enterococcus	FL2	-0.0553743	1.16936	-2.91669	2.80594	-0.0473545	0.963768
1	52	genus	qmp	Clostridium_sensu_stricto_1	FL2	-1.50223	2.07832	-6.58769	3.58322	-0.722812	0.496991
1	52	genus	qmp	Clostridium_sensu_stricto_18	FL2	4.55165	9.03617	-17.5591	26.6624	0.503715	0.632418
1	52	genus	qmp	[Ruminococcus]_gnavus_group	FL2	-0.652691	10.7102	-26.8596	25.5542	-0.0609411	0.953385
1	52	genus	qmp	Lachnoclostridium	FL2	11.8796	7.74719	-7.07711	30.8362	1.5334	0.176069
1	52	genus	qmp	Sutterella	FL2	4.00519	6.06437	-10.8338	18.8442	0.660446	0.533488
1	52	genus	qmp	Veillonella	FL2	4.30424	9.14931	-18.0833	26.6918	0.470444	0.654652
1	52	genus	qmp	Bilophila	FL2	4.55326	8.53642	-16.3346	25.4411	0.533392	0.612933
1	52	genus	qmp	unidentified_Enterobacteriaceae	FL2	-3.06487	1.80193	-7.47404	1.3443	-1.70088	0.13987
1	52	genus	qmp	unidentified_Enterobacterales	FL2	0.052461	9.84413	-24.0353	24.1402	0.00532917	0.995921
1	56	genus	qmp	Parabacteroides	FL2	-0.97253	1.36567	-4.3142	2.36914	-0.712128	0.503122
1	56	genus	qmp	Bacteroides	FL2	-2.44461	0.753512	-4.28838	-0.60083	-3.24428	0.017592
1	56	genus	qmp	Actinomyces	FL2	-0.688115	8.09974	-20.5075	19.1312	-0.0849552	0.935061
1	56	genus	qmp	Bifidobacterium	FL2	0.649231	0.487526	-0.543702	1.84216	1.33169	0.231319
1	56	genus	qmp	Collinsella	FL2	0.862964	8.57262	-20.1135	21.8394	0.100665	0.923096
1	56	genus	qmp	Peptoniphilus	FL2	-0.92978	10.0274	-25.4658	23.6063	-0.0927243	0.929141
1	56	genus	qmp	Erysipelatoclostridium	FL2	5.50243	7.39296	-12.5875	23.5924	0.744279	0.484825
1	56	genus	qmp	Streptococcus	FL2	-2.47335	1.31482	-5.69059	0.743892	-1.88114	0.108983
1	56	genus	qmp	Enterococcus	FL2	-0.445186	1.10688	-3.15364	2.26326	-0.402198	0.701475
1	56	genus	qmp	Clostridium_sensu_stricto_1	FL2	-1.80005	1.75915	-6.10452	2.50443	-1.02325	0.345662
1	56	genus	qmp	Clostridium_sensu_stricto_18	FL2	9.99691	7.24728	-7.73655	27.7304	1.3794	0.216979
1	56	genus	qmp	[Ruminococcus]_gnavus_group	FL2	-0.677479	10.7365	-26.9487	25.5938	-0.0631006	0.951736
1	56	genus	qmp	Lachnoclostridium	FL2	5.92338	6.58113	-10.1801	22.0268	0.900056	0.402768
1	56	genus	qmp	Sutterella	FL2	-2.59343	0.750071	-4.42879	-0.75807	-3.45758	0.0135072
1	56	genus	qmp	Veillonella	FL2	4.01952	9.34272	-18.8413	26.8803	0.43023	0.682052
1	56	genus	qmp	Bilophila	FL2	-0.514241	9.38841	-23.4869	22.4584	-0.054774	0.958097
1	56	genus	qmp	unidentified_Enterobacteriaceae	FL2	-3.41691	1.57028	-7.25923	0.425421	-2.17599	0.0724608
1	56	genus	qmp	unidentified_Enterobacterales	FL2	-6.41301	9.00221	-28.4406	15.6146	-0.712381	0.502977
1	72	genus	qmp	Parabacteroides	FL2	-2.1222	1.30675	-5.3197	1.07529	-1.62404	0.155494
1	72	genus	qmp	Bacteroides	FL2	-3.30692	0.942775	-5.6138	-1.00003	-3.50764	0.0127078
1	72	genus	qmp	Actinomyces	FL2	-0.716883	7.88793	-20.018	18.5842	-0.0908835	0.930543
1	72	genus	qmp	Bifidobacterium	FL2	0.430267	0.785598	-1.49202	2.35256	0.547694	0.603664
1	72	genus	qmp	Collinsella	FL2	5.21417	8.791	-16.2966	26.725	0.593126	0.574757
1	72	genus	qmp	Peptoniphilus	FL2	-1.15781	9.94337	-25.4884	23.1727	-0.116441	0.911103
1	72	genus	qmp	Erysipelatoclostridium	FL2	-1.74773	2.16608	-7.04794	3.55247	-0.806866	0.450535
1	72	genus	qmp	Streptococcus	FL2	-3.21777	1.26032	-6.30165	-0.133888	-2.55315	0.0433067
1	72	genus	qmp	Enterococcus	FL2	-1.02598	1.17698	-3.90594	1.85397	-0.871712	0.416878
1	72	genus	qmp	Clostridium_sensu_stricto_1	FL2	-2.44417	1.62981	-6.43217	1.54384	-1.49966	0.184366
1	72	genus	qmp	Clostridium_sensu_stricto_18	FL2	-3.25589	1.07848	-5.89485	-0.616943	-3.01896	0.0234285
1	72	genus	qmp	[Ruminococcus]_gnavus_group	FL2	-0.912017	10.6086	-26.8704	25.0463	-0.0859695	0.934288
1	72	genus	qmp	Lachnoclostridium	FL2	-2.14364	1.26296	-5.234	0.946709	-1.69732	0.140559
1	72	genus	qmp	Sutterella	FL2	-2.94068	0.893306	-5.12652	-0.754833	-3.2919	0.0165745
1	72	genus	qmp	Veillonella	FL2	-7.42501	8.88643	-29.1693	14.3193	-0.835544	0.435414
1	72	genus	qmp	Bilophila	FL2	-6.64478	8.53411	-27.527	14.2374	-0.778615	0.465795
1	72	genus	qmp	unidentified_Enterobacteriaceae	FL2	-3.53499	1.31441	-6.75123	-0.318744	-2.68941	0.0360809
1	72	genus	qmp	unidentified_Enterobacterales	FL2	-11.7315	6.79283	-28.353	4.8899	-1.72705	0.134904
3	4	genus	qmp	Parabacteroides	FL2	2.01645	6.97292	-14.0631	18.096	0.289183	0.779794
3	4	genus	qmp	Bacteroides	FL2	-0.017558	1.12406	-2.60965	2.57454	-0.0156201	0.98792
3	4	genus	qmp	Bifidobacterium	FL2	0.0138185	0.943696	-2.16235	2.18999	0.0146429	0.988676
3	4	genus	qmp	Enterococcus	FL2	0.315688	0.893905	-1.74566	2.37704	0.353156	0.733096
3	4	genus	qmp	Clostridium_sensu_stricto_1	FL2	-1.16294	1.12861	-3.76553	1.43965	-1.03042	0.332958
3	4	genus	qmp	Clostridium_sensu_stricto_18	FL2	-4.75915	8.437	-24.2149	14.6966	-0.564081	0.58816
3	4	genus	qmp	Veillonella	FL2	0.232518	0.84283	-1.71105	2.17609	0.275878	0.789634
3	4	genus	qmp	unidentified_Enterobacteriaceae	FL2	-0.33998	0.919689	-2.46079	1.78083	-0.369668	0.721224
3	4	genus	qmp	unidentified_Enterobacterales	FL2	-6.22633	8.12636	-24.9657	12.5131	-0.76619	0.465568
3	8	genus	qmp	Parabacteroides	FL2	6.62521	4.72442	-4.26932	17.5197	1.40233	0.198407
3	8	genus	qmp	Bacteroides	FL2	0.199485	1.04094	-2.20093	2.5999	0.191639	0.8528
3	8	genus	qmp	Bifidobacterium	FL2	-0.149835	0.754812	-1.89043	1.59076	-0.198507	0.847601
3	8	genus	qmp	Enterococcus	FL2	0.0475649	0.7541	-1.69139	1.78652	0.0630751	0.951254
3	8	genus	qmp	Clostridium_sensu_stricto_1	FL2	-1.15798	1.4777	-4.56555	2.24959	-0.783637	0.455825
3	8	genus	qmp	Clostridium_sensu_stricto_18	FL2	-4.60066	8.69717	-24.6564	15.4551	-0.528983	0.611175
3	8	genus	qmp	Veillonella	FL2	0.388419	1.57687	-3.24784	4.02468	0.246323	0.811634
3	8	genus	qmp	unidentified_Enterobacteriaceae	FL2	-0.960787	0.995523	-3.25647	1.33489	-0.965108	0.362754
3	8	genus	qmp	unidentified_Enterobacterales	FL2	-0.516203	8.49695	-20.1102	19.0778	-0.0607516	0.953047
3	24	genus	qmp	Parabacteroides	FL2	-5.7108	6.95949	-21.7594	10.3378	-0.820577	0.435654
3	24	genus	qmp	Bacteroides	FL2	0.056998	2.98389	-6.82387	6.93786	0.0191019	0.985228
3	24	genus	qmp	Bifidobacterium	FL2	0.408619	1.06102	-2.03809	2.85533	0.38512	0.710186
3	24	genus	qmp	Eggerthella	FL2	-5.99821	4.742	-16.9333	4.93686	-1.26491	0.241504
3	24	genus	qmp	Erysipelatoclostridium	FL2	12.5283	7.06753	-3.76947	28.826	1.77265	0.114223
3	24	genus	qmp	Enterococcus	FL2	0.153665	0.702551	-1.46642	1.77375	0.218724	0.832342
3	24	genus	qmp	Clostridium_sensu_stricto_1	FL2	-0.85339	1.73604	-4.85671	3.14993	-0.491572	0.636225
3	24	genus	qmp	Clostridium_sensu_stricto_18	FL2	3.08949	8.73303	-17.0489	23.2279	0.353771	0.732653
3	24	genus	qmp	Lachnoclostridium	FL2	-2.49571	6.94799	-18.5178	13.5264	-0.359199	0.728742
3	24	genus	qmp	Sutterella	FL2	5.51401	8.24351	-13.4956	24.5236	0.66889	0.522395
3	24	genus	qmp	Veillonella	FL2	-2.18674	6.3248	-16.7718	12.3983	-0.345741	0.738453
3	24	genus	qmp	Bilophila	FL2	-5.99457	4.73913	-16.923	4.93387	-1.26491	0.241504
3	24	genus	qmp	unidentified_Enterobacteriaceae	FL2	-0.278251	1.4185	-3.54931	2.99281	-0.196159	0.849377
3	24	genus	qmp	unidentified_Enterobacterales	FL2	3.95899	4.94874	-7.45283	15.3708	0.8	0.446813
3	24	genus	qmp	Megasphaera	FL2	7.03801	8.4232	-12.3859	26.4619	0.835551	0.427655
3	32	genus	qmp	Parabacteroides	FL2	-4.67937	7.14845	-21.1637	11.805	-0.6546	0.531091
3	32	genus	qmp	Bacteroides	FL2	-4.99666	8.23194	-23.9795	13.9862	-0.606985	0.560689
3	32	genus	qmp	Bifidobacterium	FL2	0.994669	1.15587	-1.67078	3.66012	0.860534	0.414539
3	32	genus	qmp	Collinsella	FL2	-7.50534	7.1992	-24.1067	9.09604	-1.04252	0.327646
3	32	genus	qmp	Eggerthella	FL2	-7.32437	7.26747	-24.0832	9.43444	-1.00783	0.343043
3	32	genus	qmp	Erysipelatoclostridium	FL2	13.4223	7.51947	-3.91762	30.7622	1.78501	0.112091
3	32	genus	qmp	Enterococcus	FL2	0.46713	0.786885	-1.34743	2.28169	0.593645	0.56915
3	32	genus	qmp	Clostridium_sensu_stricto_1	FL2	0.90305	7.30688	-15.9467	17.7528	0.123589	0.904689
3	32	genus	qmp	Clostridium_sensu_stricto_18	FL2	3.61488	8.77897	-16.6295	23.8592	0.411766	0.691323
3	32	genus	qmp	Lachnoclostridium	FL2	5.77662	8.64927	-14.1686	25.7219	0.667874	0.523011
3	32	genus	qmp	Sutterella	FL2	4.22432	8.32473	-14.9725	23.4212	0.507442	0.625535
3	32	genus	qmp	Veillonella	FL2	5.02068	10.2081	-18.5193	28.5607	0.491831	0.636049
3	32	genus	qmp	Bilophila	FL2	-2.09673	6.71732	-17.5869	13.3934	-0.312137	0.762917
3	32	genus	qmp	unidentified_Enterobacteriaceae	FL2	0.324622	1.73593	-3.67843	4.32767	0.187002	0.856314
3	32	genus	qmp	unidentified_Enterobacterales	FL2	-5.77685	4.567	-16.3084	4.75467	-1.26491	0.241504
3	32	genus	qmp	Megasphaera	FL2	1.51906	9.76686	-21.0034	24.0415	0.155532	0.880255
3	48	genus	qmp	Parabacteroides	FL2	4.42777	9.5079	-17.4975	26.353	0.465693	0.65385
3	48	genus	qmp	Bacteroides	FL2	-1.30617	9.7729	-23.8425	21.2302	-0.133652	0.896978
3	48	genus	qmp	Bifidobacterium	FL2	1.31696	0.855001	-0.654673	3.2886	1.54031	0.162052
3	48	genus	qmp	Collinsella	FL2	-9.37136	8.10404	-28.0593	9.31658	-1.15638	0.280888
3	48	genus	qmp	Eggerthella	FL2	-7.86921	7.41737	-24.9737	9.23527	-1.06092	0.319704
3	48	genus	qmp	Erysipelatoclostridium	FL2	14.2058	8.00709	-4.25858	32.6702	1.77415	0.113962
3	48	genus	qmp	Enterococcus	FL2	0.160763	0.84529	-1.78848	2.11	0.190187	0.8539
3	48	genus	qmp	Clostridium_sensu_stricto_1	FL2	-10.8844	8.17129	-29.7274	7.9586	-1.33203	0.219546
3	48	genus	qmp	Clostridium_sensu_stricto_18	FL2	-0.872601	9.12821	-21.9223	20.1771	-0.0955938	0.926194
3	48	genus	qmp	Lachnoclostridium	FL2	10.0432	8.85569	-10.3781	30.4644	1.13409	0.289594
3	48	genus	qmp	Sutterella	FL2	-0.262832	8.99317	-21.0011	20.4755	-0.0292258	0.9774
3	48	genus	qmp	Veillonella	FL2	4.8619	10.358	-19.0237	28.7475	0.469386	0.651321
3	48	genus	qmp	Bilophila	FL2	-8.09062	7.77173	-26.0123	9.83103	-1.04103	0.328297
3	48	genus	qmp	unidentified_Enterobacteriaceae	FL2	0.49793	1.03631	-1.89182	2.88768	0.480482	0.643749
3	48	genus	qmp	Megasphaera	FL2	4.24672	10.1363	-19.1276	27.6211	0.418962	0.686266
3	52	genus	qmp	Parabacteroides	FL2	4.2557	9.17571	-16.9035	25.4149	0.4638	0.655149
3	52	genus	qmp	Bacteroides	FL2	-2.32396	9.49795	-24.2263	19.5783	-0.24468	0.812863
3	52	genus	qmp	Bifidobacterium	FL2	0.890059	0.754273	-0.849297	2.62941	1.18002	0.271888
3	52	genus	qmp	Collinsella	FL2	-8.41506	8.00229	-26.8684	10.0382	-1.05158	0.323716
3	52	genus	qmp	Eggerthella	FL2	-2.13734	6.40042	-16.8967	12.622	-0.333938	0.747012
3	52	genus	qmp	Erysipelatoclostridium	FL2	13.5793	7.62966	-4.0147	31.1733	1.77981	0.112984
3	52	genus	qmp	Enterococcus	FL2	0.0782288	1.05959	-2.36519	2.52165	0.0738293	0.942959
3	52	genus	qmp	Clostridium_sensu_stricto_1	FL2	-5.53191	9.45306	-27.3307	16.2669	-0.585198	0.574546
3	52	genus	qmp	Clostridium_sensu_stricto_18	FL2	3.13003	8.49923	-16.4692	22.7293	0.368273	0.722224
3	52	genus	qmp	Lachnoclostridium	FL2	9.60316	8.47699	-9.94482	29.1511	1.13285	0.290085
3	52	genus	qmp	Sutterella	FL2	3.60118	8.35302	-15.6609	22.8633	0.431123	0.67776
3	52	genus	qmp	Veillonella	FL2	-1.5174	9.19369	-22.7181	19.6833	-0.165049	0.873
3	52	genus	qmp	Bilophila	FL2	-4.06167	8.28948	-23.1773	15.0539	-0.489979	0.637302
3	52	genus	qmp	unidentified_Enterobacteriaceae	FL2	0.142248	1.3859	-3.05364	3.33813	0.10264	0.920775
3	52	genus	qmp	Megasphaera	FL2	4.06407	9.75385	-18.4284	26.5565	0.416663	0.68788
3	56	genus	qmp	Parabacteroides	FL2	-1.00992	8.67537	-21.0154	18.9955	-0.116412	0.910195
3	56	genus	qmp	Bacteroides	FL2	-2.07639	9.73343	-24.5217	20.3689	-0.213326	0.836409
3	56	genus	qmp	Bifidobacterium	FL2	1.64086	0.641241	0.162152	3.11956	2.55888	0.0337058
3	56	genus	qmp	Collinsella	FL2	-3.70712	8.99902	-24.4589	17.0447	-0.411947	0.691195
3	56	genus	qmp	Eggerthella	FL2	3.93824	4.9228	-7.41376	15.2902	0.8	0.446813
3	56	genus	qmp	Erysipelatoclostridium	FL2	18.1152	7.22309	1.45873	34.7717	2.50796	0.0364868
3	56	genus	qmp	Enterococcus	FL2	1.22698	0.982552	-1.03879	3.49275	1.24877	0.247054
3	56	genus	qmp	Clostridium_sensu_stricto_1	FL2	0.105239	9.13051	-20.9498	21.1602	0.011526	0.991086
3	56	genus	qmp	Clostridium_sensu_stricto_18	FL2	-1.76826	8.0733	-20.3853	16.8488	-0.219026	0.832114
3	56	genus	qmp	Lachnoclostridium	FL2	10.4821	8.72943	-9.64805	30.6122	1.20077	0.264184
3	56	genus	qmp	Sutterella	FL2	-1.43392	8.01935	-19.9266	17.0587	-0.178808	0.862534
3	56	genus	qmp	Veillonella	FL2	-1.0139	9.50826	-22.94	20.9122	-0.106634	0.917705
3	56	genus	qmp	Bilophila	FL2	-7.61056	7.40656	-24.6901	9.469	-1.02754	0.334228
3	56	genus	qmp	unidentified_Enterobacteriaceae	FL2	0.838601	1.18089	-1.88453	3.56173	0.710144	0.49779
3	56	genus	qmp	Megasphaera	FL2	5.12433	10.0856	-18.1331	28.3817	0.508084	0.625104
3	72	genus	qmp	Parabacteroides	FL2	-7.92853	7.02922	-24.1379	8.28088	-1.12794	0.292035
3	72	genus	qmp	Bacteroides	FL2	-4.79466	6.15224	-18.9818	9.39244	-0.779335	0.458214
3	72	genus	qmp	Bifidobacterium	FL2	1.49424	0.778569	-0.301144	3.28963	1.91921	0.0912262
3	72	genus	qmp	Collinsella	FL2	-4.31986	9.62034	-26.5044	17.8647	-0.449035	0.665321
3	72	genus	qmp	Eggerthella	FL2	-7.34735	6.94314	-23.3583	8.66356	-1.05822	0.32086
3	72	genus	qmp	Erysipelatoclostridium	FL2	17.9118	7.18318	1.34737	34.4763	2.49358	0.0373136
3	72	genus	qmp	Enterococcus	FL2	0.759881	1.29298	-2.22174	3.7415	0.587696	0.572947
3	72	genus	qmp	Clostridium_sensu_stricto_1	FL2	6.07595	9.27721	-15.3173	27.4692	0.654933	0.530887
3	72	genus	qmp	Clostridium_sensu_stricto_18	FL2	-7.17032	8.24056	-26.1731	11.8324	-0.870126	0.409579
3	72	genus	qmp	Lachnoclostridium	FL2	-2.33683	8.5419	-22.0345	17.3608	-0.273573	0.791343
3	72	genus	qmp	Sutterella	FL2	-1.88936	8.0929	-20.5516	16.7729	-0.233459	0.821268
3	72	genus	qmp	Veillonella	FL2	-3.25119	6.17864	-17.4992	10.9968	-0.526199	0.613021
3	72	genus	qmp	Bilophila	FL2	-7.69182	7.37539	-24.6995	9.31586	-1.0429	0.327481
3	72	genus	qmp	unidentified_Enterobacteriaceae	FL2	-0.23719	1.28985	-3.21158	2.7372	-0.18389	0.858675
3	72	genus	qmp	Megasphaera	FL2	4.83996	10.1788	-18.6323	28.3122	0.475496	0.647146
