# Supplementary material for: Microbiota-dependent influence of prebiotics on the resilience of infant gut microbiota to amoxicillin/clavulanate perturbation in an in vitro colon model
Source: Front Microbiol. 2023 May 18;14:1131953. doi: 10.3389/fmicb.2023.1131953 (PMC10232780; doi:10.3389/fmicb.2023.1131953)
Supplement: Supplementary Table S2 — Linear regression model of metabolite concentration per time point. [file Table_2.XLSX]

## Sheet: Sheet1
colon model (-M)	Timepoint (h)	Count	Metabolite	Parameter	Coefficient	std error (SE)	95 % CI low	95 % CI high	t-statistic	p value
1	4	concentration	acetate	amoxclav	0.157696	0.191534	-0.269068	0.584461	0.823333	0.429516
1	4	concentration	propionate	amoxclav	-0.0420737	0.0461569	-0.144918	0.0607704	-0.911535	0.383461
1	4	concentration	butyrate	amoxclav	-0.153341	0.20634	-0.613094	0.306413	-0.743147	0.47449
1	4	concentration	ammonia	amoxclav	0.0894261	0.152916	-0.251292	0.430144	0.584806	0.571636
1	4	concentration	succinate	amoxclav	0.0500765	0.0594594	-0.0824072	0.18256	0.842198	0.419363
1	4	concentration	lactate	amoxclav	-0.000355081	0.0538909	-0.120432	0.119721	-0.00658889	0.994872
1	4	concentration	propanol	amoxclav	-0.0315056	0.0315056	-0.101705	0.0386933	-1	0.340893
1	4	concentration	lactose	amoxclav	0.00119925	0.00119925	-0.00147285	0.00387135	1	0.340893
1	4	concentration	galactose	amoxclav	0.00167728	0.00167728	-0.00205993	0.00541449	1	0.340893
1	8	concentration	acetate	amoxclav	0.0890032	0.217696	-0.396053	0.57406	0.408842	0.691274
1	8	concentration	propionate	amoxclav	-0.295873	0.105381	-0.530676	-0.0610698	-2.80765	0.0185494
1	8	concentration	butyrate	amoxclav	-0.22396	0.190415	-0.64823	0.20031	-1.17617	0.266767
1	8	concentration	ammonia	amoxclav	-0.00825175	0.138997	-0.317956	0.301453	-0.0593664	0.95383
1	8	concentration	succinate	amoxclav	0.0506217	0.0665727	-0.0977115	0.198955	0.760398	0.464568
1	8	concentration	lactate	amoxclav	0.27223	0.12195	0.000509662	0.543951	2.23232	0.0496469
1	8	concentration	propanol	amoxclav	-0.116799	0.0740001	-0.281682	0.0480835	-1.57836	0.145562
1	8	concentration	lactose	amoxclav	0.00357995	0.00357995	-0.00439668	0.0115566	1	0.340893
1	8	concentration	glucose	amoxclav	0.00617179	0.00617179	-0.00757981	0.0199234	1	0.340893
1	8	concentration	galactose	amoxclav	0.026734	0.0224673	-0.0233263	0.0767943	1.18991	0.261566
1	24	concentration	acetate	amoxclav	-0.222217	0.227981	-0.730191	0.285757	-0.974717	0.352689
1	24	concentration	propionate	amoxclav	-1.11367	0.207115	-1.57515	-0.652191	-5.37707	0.000311383
1	24	concentration	butyrate	amoxclav	-0.55725	0.299066	-1.22361	0.109112	-1.8633	0.0920156
1	24	concentration	ammonia	amoxclav	-0.149054	0.16893	-0.525454	0.227346	-0.88234	0.398306
1	24	concentration	iso-butyrate	amoxclav	-0.000480418	0.000480418	-0.00155086	0.00059002	-1	0.340893
1	24	concentration	iso-valerate	amoxclav	-0.0526249	0.0168026	-0.0900635	-0.0151862	-3.13194	0.0106553
1	24	concentration	succinate	amoxclav	0.0817231	0.101485	-0.1444	0.307846	0.80527	0.439391
1	24	concentration	lactate	amoxclav	1.26194	0.352772	0.475913	2.04796	3.5772	0.00503506
1	24	concentration	propanol	amoxclav	-0.265312	0.171933	-0.648403	0.11778	-1.54311	0.153834
1	24	concentration	lactose	amoxclav	0.0145998	0.0115064	-0.011038	0.0402376	1.26884	0.233236
1	24	concentration	glucose	amoxclav	0.00827179	0.00827179	-0.0101589	0.0267025	1	0.340893
1	24	concentration	galactose	amoxclav	0.122803	0.0899304	-0.0775748	0.32318	1.36553	0.202013
1	32	concentration	acetate	amoxclav	-0.33083	0.241546	-0.869028	0.207368	-1.36964	0.200769
1	32	concentration	propionate	amoxclav	-1.14313	0.299049	-1.80945	-0.476808	-3.82256	0.00335949
1	32	concentration	butyrate	amoxclav	-0.561625	0.413152	-1.48219	0.358936	-1.35937	0.203894
1	32	concentration	ammonia	amoxclav	-0.08004	0.161287	-0.439409	0.279329	-0.49626	0.630437
1	32	concentration	iso-butyrate	amoxclav	-0.000720268	0.000720268	-0.00232512	0.000884589	-1	0.340893
1	32	concentration	iso-valerate	amoxclav	-0.0530668	0.0171654	-0.0913138	-0.0148198	-3.09149	0.011415
1	32	concentration	succinate	amoxclav	0.219184	0.145237	-0.104424	0.542791	1.50915	0.16219
1	32	concentration	lactate	amoxclav	1.60026	0.352949	0.813837	2.38668	4.53396	0.00108476
1	32	concentration	propanol	amoxclav	-0.302596	0.200359	-0.749023	0.143831	-1.51027	0.161908
1	32	concentration	lactose	amoxclav	0.0210963	0.0148054	-0.0118921	0.0540847	1.42491	0.184637
1	32	concentration	glucose	amoxclav	0.00143838	0.00143838	-0.00176654	0.0046433	1	0.340893
1	32	concentration	galactose	amoxclav	0.0118561	0.00818078	-0.00637182	0.030084	1.44926	0.177889
1	48	concentration	acetate	amoxclav	-0.424148	0.262445	-1.00891	0.160617	-1.61614	0.137137
1	48	concentration	propionate	amoxclav	-1.15785	0.422721	-2.09973	-0.215968	-2.73904	0.0208672
1	48	concentration	butyrate	amoxclav	-0.265787	0.52484	-1.4352	0.903629	-0.506415	0.623543
1	48	concentration	ammonia	amoxclav	0.140795	0.179267	-0.258636	0.540227	0.785395	0.450429
1	48	concentration	iso-butyrate	amoxclav	-0.0293521	0.0188771	-0.0714129	0.0127087	-1.5549	0.151021
1	48	concentration	iso-valerate	amoxclav	-0.108663	0.0202486	-0.15378	-0.0635465	-5.36646	0.000316114
1	48	concentration	succinate	amoxclav	0.381449	0.204361	-0.0738962	0.836794	1.86654	0.0915264
1	48	concentration	lactate	amoxclav	1.82752	0.290332	1.18061	2.47442	6.29457	8.97127e-05
1	48	concentration	propanol	amoxclav	0.0493533	0.369474	-0.773886	0.872593	0.133577	0.896387
1	52	concentration	acetate	amoxclav	-0.383436	0.269135	-0.983106	0.216235	-1.4247	0.184697
1	52	concentration	propionate	amoxclav	-1.02729	0.40167	-1.92227	-0.132312	-2.55754	0.028493
1	52	concentration	butyrate	amoxclav	-0.155696	0.502189	-1.27464	0.963251	-0.310035	0.762899
1	52	concentration	ammonia	amoxclav	0.14299	0.174459	-0.245729	0.531709	0.81962	0.431534
1	52	concentration	iso-butyrate	amoxclav	-0.0273128	0.0176065	-0.0665424	0.0119169	-1.55129	0.151878
1	52	concentration	iso-valerate	amoxclav	-0.0893929	0.0172269	-0.127777	-0.0510089	-5.18914	0.00040765
1	52	concentration	succinate	amoxclav	0.407452	0.183589	-0.00160939	0.816513	2.21937	0.0507485
1	52	concentration	lactate	amoxclav	1.8339	0.288172	1.19182	2.47599	6.36391	8.20365e-05
1	52	concentration	propanol	amoxclav	0.0789039	0.388626	-0.787009	0.944817	0.203033	0.843181
1	56	concentration	acetate	amoxclav	-0.372366	0.277843	-0.991439	0.246707	-1.3402	0.209834
1	56	concentration	propionate	amoxclav	-0.958742	0.402091	-1.85466	-0.0628279	-2.38439	0.0383239
1	56	concentration	butyrate	amoxclav	-0.121266	0.519044	-1.27777	1.03524	-0.233634	0.819982
1	56	concentration	ammonia	amoxclav	0.150526	0.196735	-0.287828	0.58888	0.76512	0.461875
1	56	concentration	iso-butyrate	amoxclav	-0.0353444	0.0236712	-0.088087	0.0173983	-1.49314	0.166264
1	56	concentration	iso-valerate	amoxclav	-0.103528	0.0259898	-0.161437	-0.0456192	-3.98341	0.00258666
1	56	concentration	succinate	amoxclav	0.350085	0.181636	-0.0546248	0.754796	1.9274	0.0827896
1	56	concentration	lactate	amoxclav	1.84338	0.288828	1.19983	2.48693	6.38229	8.0123e-05
1	56	concentration	propanol	amoxclav	0.0833448	0.41611	-0.843806	1.0105	0.200295	0.845264
1	72	concentration	acetate	amoxclav	-0.24763	0.295097	-0.905148	0.409887	-0.839149	0.420993
1	72	concentration	propionate	amoxclav	-0.76919	0.396165	-1.6519	0.113521	-1.94159	0.0808679
1	72	concentration	butyrate	amoxclav	-0.394077	0.52198	-1.55712	0.768967	-0.754965	0.467678
1	72	concentration	ammonia	amoxclav	0.0885258	0.186477	-0.326972	0.504023	0.474727	0.645179
1	72	concentration	iso-butyrate	amoxclav	-0.0588335	0.0281749	-0.121611	0.00394416	-2.08815	0.0633254
1	72	concentration	iso-valerate	amoxclav	-0.056766	0.0404424	-0.146877	0.0333452	-1.40363	0.190713
1	72	concentration	succinate	amoxclav	0.362628	0.163209	-0.00102508	0.72628	2.22186	0.0505352
1	72	concentration	lactate	amoxclav	1.75607	0.352642	0.970335	2.5418	4.97976	0.000553623
1	72	concentration	propanol	amoxclav	0.136424	0.485023	-0.944274	1.21712	0.281274	0.784234
3	4	concentration	acetate	amoxclav	-0.0903136	0.159281	-0.437357	0.25673	-0.567008	0.581161
3	4	concentration	propionate	amoxclav	-0.175644	0.0786488	-0.347004	-0.00428261	-2.23327	0.0453435
3	4	concentration	butyrate	amoxclav	-0.0324832	0.0462818	-0.133323	0.0683563	-0.701857	0.496156
3	4	concentration	ammonia	amoxclav	0.168475	0.121574	-0.0964115	0.433361	1.38578	0.191027
3	4	concentration	iso-valerate	amoxclav	0.0208037	0.0264461	-0.0368174	0.0784248	0.786646	0.446747
3	4	concentration	succinate	amoxclav	0.152554	0.0577289	0.026773	0.278334	2.64258	0.0214711
3	4	concentration	lactate	amoxclav	0.265955	0.0906318	0.0684856	0.463425	2.93446	0.0125
3	4	concentration	propanol	amoxclav	0.0605422	0.0534542	-0.0559244	0.177009	1.1326	0.279506
3	4	concentration	glucose	amoxclav	0.000205996	0.000205996	-0.000242831	0.000654824	1	0.337049
3	4	concentration	galactose	amoxclav	0.000205996	0.000205996	-0.000242831	0.000654824	1	0.337049
3	4	concentration	1,2-propanediol	amoxclav	0.0116199	0.0116199	-0.0136977	0.0369376	1	0.337049
3	8	concentration	acetate	amoxclav	-0.174506	0.162804	-0.529226	0.180214	-1.07187	0.304861
3	8	concentration	propionate	amoxclav	-0.569703	0.129972	-0.852887	-0.286519	-4.38328	0.00089115
3	8	concentration	butyrate	amoxclav	-0.100076	0.106884	-0.332957	0.132805	-0.936303	0.367579
3	8	concentration	ammonia	amoxclav	0.196218	0.114073	-0.0523259	0.444762	1.72011	0.111072
3	8	concentration	iso-butyrate	amoxclav	-0.00867702	0.00867702	-0.0275826	0.0102286	-1	0.337049
3	8	concentration	iso-valerate	amoxclav	-0.0214558	0.0172335	-0.0590043	0.0160927	-1.24501	0.236893
3	8	concentration	succinate	amoxclav	0.336128	0.0464233	0.23498	0.437276	7.2405	1.02794e-05
3	8	concentration	lactate	amoxclav	0.436965	0.1255	0.163525	0.710405	3.4818	0.00453128
3	8	concentration	propanol	amoxclav	0.0579896	0.125042	-0.214453	0.330432	0.463763	0.651117
3	8	concentration	1,2-propanediol	amoxclav	-0.0470776	0.0355729	-0.124584	0.030429	-1.32341	0.210359
3	24	concentration	acetate	amoxclav	-0.330421	0.18966	-0.743656	0.0828133	-1.74217	0.107024
3	24	concentration	propionate	amoxclav	-1.23123	0.330205	-1.95068	-0.511771	-3.72867	0.00288091
3	24	concentration	butyrate	amoxclav	-0.17986	0.0990168	-0.395599	0.0358796	-1.81645	0.0943474
3	24	concentration	ammonia	amoxclav	-0.133373	0.102476	-0.356649	0.0899036	-1.3015	0.21752
3	24	concentration	iso-butyrate	amoxclav	-0.0547622	0.0221969	-0.103125	-0.00639926	-2.46711	0.0296501
3	24	concentration	iso-valerate	amoxclav	-0.0813702	0.0192592	-0.123332	-0.039408	-4.22501	0.00117839
3	24	concentration	succinate	amoxclav	0.321894	0.0284869	0.259826	0.383961	11.2997	9.42252e-08
3	24	concentration	lactate	amoxclav	1.3227	0.37853	0.497955	2.14745	3.49431	0.00442803
3	24	concentration	propanol	amoxclav	-0.213671	0.311187	-0.891689	0.464346	-0.686634	0.505365
3	24	concentration	glucose	amoxclav	0.000205996	0.000205996	-0.000242831	0.000654824	1	0.337049
3	24	concentration	galactose	amoxclav	0.00246499	0.00170982	-0.00126038	0.00619036	1.44167	0.174981
3	24	concentration	1,2-propanediol	amoxclav	0.00887453	0.00887453	-0.0104614	0.0282105	1	0.337049
3	32	concentration	acetate	amoxclav	-0.333515	0.187496	-0.746192	0.0791622	-1.77878	0.10289
3	32	concentration	propionate	amoxclav	-1.39369	0.378981	-2.22783	-0.559563	-3.67748	0.00364181
3	32	concentration	butyrate	amoxclav	-0.440719	0.137158	-0.742602	-0.138836	-3.21322	0.00825812
3	32	concentration	ammonia	amoxclav	-0.13378	0.111951	-0.380182	0.112622	-1.19499	0.25722
3	32	concentration	iso-butyrate	amoxclav	-0.0773807	0.016028	-0.112658	-0.0421034	-4.82786	0.000529175
3	32	concentration	iso-valerate	amoxclav	-0.106342	0.024247	-0.15971	-0.0529749	-4.38579	0.00108859
3	32	concentration	succinate	amoxclav	0.315977	0.0730106	0.155281	0.476672	4.32782	0.00119892
3	32	concentration	lactate	amoxclav	1.71773	0.478905	0.663667	2.77179	3.58679	0.00426758
3	32	concentration	propanol	amoxclav	-0.237761	0.389275	-1.09455	0.619027	-0.61078	0.553756
3	32	concentration	lactose	amoxclav	0.00739669	0.00430142	-0.00207068	0.0168641	1.71959	0.113481
3	32	concentration	glucose	amoxclav	0.0104538	0.00651119	-0.00387724	0.0247848	1.60551	0.136683
3	32	concentration	galactose	amoxclav	0.0370921	0.0140753	0.00611253	0.0680716	2.63526	0.0231886
3	32	concentration	valerate	amoxclav	-0.0764234	0.0278765	-0.137779	-0.0150676	-2.7415	0.01918
3	32	concentration	1,2-propanediol	amoxclav	0.0397049	0.0270794	-0.0198964	0.0993062	1.46624	0.170578
3	48	concentration	acetate	amoxclav	-0.381107	0.201712	-0.825072	0.0628574	-1.88937	0.085474
3	48	concentration	propionate	amoxclav	-1.66225	0.451833	-2.65673	-0.667775	-3.67891	0.00363272
3	48	concentration	butyrate	amoxclav	-0.783447	0.329302	-1.50824	-0.0586589	-2.37912	0.0365582
3	48	concentration	ammonia	amoxclav	-0.152029	0.145873	-0.473093	0.169035	-1.0422	0.319682
3	48	concentration	iso-butyrate	amoxclav	-0.109954	0.0149429	-0.142843	-0.0770649	-7.35827	1.43324e-05
3	48	concentration	iso-valerate	amoxclav	-0.162361	0.0365207	-0.242742	-0.0819791	-4.44572	0.000985648
3	48	concentration	succinate	amoxclav	0.364107	0.111884	0.117852	0.610363	3.25432	0.00767605
3	48	concentration	lactate	amoxclav	2.07162	0.577316	0.800952	3.34228	3.58836	0.00425587
3	48	concentration	propanol	amoxclav	-0.297123	0.486762	-1.36848	0.774233	-0.610407	0.553994
3	48	concentration	lactose	amoxclav	0.00476153	0.00437479	-0.00486733	0.0143904	1.0884	0.29969
3	48	concentration	glucose	amoxclav	0.0292283	0.0263283	-0.0287198	0.0871765	1.11015	0.290613
3	48	concentration	galactose	amoxclav	0.0447596	0.0403353	-0.0440178	0.133537	1.10969	0.290804
3	48	concentration	valerate	amoxclav	-0.298028	0.0347297	-0.374468	-0.221589	-8.58137	3.33228e-06
3	48	concentration	1,2-propanediol	amoxclav	0.00381673	0.00350674	-0.00390154	0.011535	1.0884	0.29969
3	52	concentration	acetate	amoxclav	-0.387622	0.208094	-0.845635	0.0703904	-1.86272	0.0894033
3	52	concentration	propionate	amoxclav	-1.68966	0.439126	-2.65617	-0.72315	-3.84778	0.00270988
3	52	concentration	butyrate	amoxclav	-0.81545	0.355999	-1.599	-0.0319002	-2.29059	0.0427331
3	52	concentration	ammonia	amoxclav	-0.148241	0.146986	-0.471755	0.175272	-1.00854	0.334866
3	52	concentration	iso-butyrate	amoxclav	-0.109409	0.0114854	-0.134688	-0.0841295	-9.52587	1.19857e-06
3	52	concentration	iso-valerate	amoxclav	-0.151004	0.0317699	-0.220929	-0.0810786	-4.75304	0.000596757
3	52	concentration	succinate	amoxclav	0.320432	0.110277	0.0777134	0.56315	2.90569	0.0142987
3	52	concentration	lactate	amoxclav	2.17201	0.611543	0.826008	3.518	3.55168	0.00453866
3	52	concentration	propanol	amoxclav	-0.263469	0.505815	-1.37676	0.849822	-0.52088	0.612774
3	52	concentration	lactose	amoxclav	0.00357995	0.00328919	-0.0036595	0.0108194	1.0884	0.29969
3	52	concentration	glucose	amoxclav	0.00851212	0.00755889	-0.00812488	0.0251491	1.12611	0.284089
3	52	concentration	galactose	amoxclav	0.0382318	0.0345997	-0.0379215	0.114385	1.10498	0.292752
3	52	concentration	valerate	amoxclav	-0.318455	0.0491072	-0.426539	-0.210371	-6.4849	4.52025e-05
3	56	concentration	acetate	amoxclav	-0.386184	0.215835	-0.861234	0.0888654	-1.78926	0.101111
3	56	concentration	propionate	amoxclav	-1.66399	0.448644	-2.65145	-0.676536	-3.70894	0.0034475
3	56	concentration	butyrate	amoxclav	-0.814475	0.387651	-1.66769	0.0387383	-2.10105	0.0594916
3	56	concentration	ammonia	amoxclav	-0.145881	0.154652	-0.486269	0.194507	-0.943282	0.365793
3	56	concentration	iso-butyrate	amoxclav	-0.0959736	0.0231714	-0.146973	-0.0449738	-4.1419	0.00163875
3	56	concentration	iso-valerate	amoxclav	-0.174088	0.0396707	-0.261402	-0.0867732	-4.38832	0.00108401
3	56	concentration	succinate	amoxclav	0.324843	0.112668	0.076862	0.572823	2.88318	0.0148862
3	56	concentration	lactate	amoxclav	2.23966	0.635295	0.841383	3.63793	3.52538	0.00475325
3	56	concentration	propanol	amoxclav	-0.25447	0.518343	-1.39533	0.886394	-0.490931	0.633123
3	56	concentration	lactose	amoxclav	0.00476153	0.00437479	-0.00486733	0.0143904	1.0884	0.29969
3	56	concentration	galactose	amoxclav	0.0325579	0.0299136	-0.0332814	0.0983972	1.0884	0.29969
3	56	concentration	valerate	amoxclav	-0.34202	0.0488748	-0.449593	-0.234448	-6.99788	2.27588e-05
3	56	concentration	1,2-propanediol	amoxclav	0.00143838	0.00132156	-0.00147035	0.00434711	1.0884	0.29969
3	72	concentration	acetate	amoxclav	-0.288789	0.228513	-0.791741	0.214164	-1.26378	0.232436
3	72	concentration	propionate	amoxclav	-1.51967	0.505304	-2.63183	-0.407502	-3.00743	0.0119204
3	72	concentration	butyrate	amoxclav	-0.748309	0.356954	-1.53396	0.0373409	-2.09638	0.0599755
3	72	concentration	ammonia	amoxclav	-0.0661108	0.173327	-0.4476	0.315379	-0.381423	0.710154
3	72	concentration	iso-butyrate	amoxclav	-0.0768023	0.0229696	-0.127358	-0.0262466	-3.34365	0.00655083
3	72	concentration	iso-valerate	amoxclav	-0.00518587	0.0869105	-0.196475	0.186103	-0.0596691	0.953489
3	72	concentration	succinate	amoxclav	0.320447	0.113653	0.0702981	0.570596	2.81952	0.0166821
3	72	concentration	lactate	amoxclav	2.29924	0.654277	0.859186	3.73929	3.51417	0.00484791
3	72	concentration	propanol	amoxclav	-0.313279	0.563991	-1.55462	0.928056	-0.555469	0.589692
3	72	concentration	valerate	amoxclav	-0.368844	0.0569523	-0.494195	-0.243493	-6.47637	4.57344e-05
1	4	concentration	acetate	GOS	0.377431	0.169019	-0.0361425	0.791005	2.23307	0.066982
1	4	concentration	propionate	GOS	0.0223236	0.0589427	-0.121904	0.166551	0.378734	0.717925
1	4	concentration	butyrate	GOS	0.125111	0.235112	-0.450188	0.700409	0.532133	0.613753
1	4	concentration	ammonia	GOS	0.0185289	0.239965	-0.568643	0.605701	0.077215	0.940963
1	4	concentration	succinate	GOS	0.107432	0.0629322	-0.0465572	0.261422	1.70711	0.138671
1	4	concentration	lactate	GOS	0.0732092	0.0618956	-0.0782438	0.224662	1.18279	0.281634
1	4	concentration	lactose	GOS	0.00179888	0.00179888	-0.00260281	0.00620056	1	0.355918
1	4	concentration	galactose	GOS	0.00251592	0.00251592	-0.00364032	0.00867216	1	0.355918
1	8	concentration	acetate	GOS	0.443708	0.148666	0.0799356	0.807481	2.9846	0.0244906
1	8	concentration	propionate	GOS	0.207557	0.161263	-0.187038	0.602152	1.28707	0.245488
1	8	concentration	butyrate	GOS	0.069933	0.25903	-0.563889	0.703755	0.269981	0.796221
1	8	concentration	ammonia	GOS	0.00683016	0.206046	-0.497347	0.511008	0.0331487	0.974631
1	8	concentration	succinate	GOS	0.108115	0.0760564	-0.077988	0.294219	1.42152	0.204998
1	8	concentration	lactate	GOS	0.277945	0.165321	-0.126581	0.682471	1.68125	0.143711
1	8	concentration	lactose	GOS	0.00536993	0.00536993	-0.00776982	0.0185097	1	0.355918
1	8	concentration	glucose	GOS	0.00925768	0.00925768	-0.0133951	0.0319104	1	0.355918
1	8	concentration	galactose	GOS	0.040101	0.0329131	-0.0404346	0.120637	1.21839	0.268806
1	24	concentration	acetate	GOS	0.617325	0.102324	0.366948	0.867702	6.03305	0.000937109
1	24	concentration	propionate	GOS	0.246207	0.509855	-1.00136	1.49378	0.482897	0.646283
1	24	concentration	butyrate	GOS	0.117473	0.479104	-1.05485	1.2898	0.245193	0.814478
1	24	concentration	ammonia	GOS	-0.0799738	0.26573	-0.730193	0.570245	-0.300958	0.773603
1	24	concentration	iso-butyrate	GOS	0.000720627	0.000720627	-0.00104268	0.00248394	1	0.355918
1	24	concentration	iso-valerate	GOS	-0.0213523	0.0312176	-0.097739	0.0550344	-0.683983	0.519514
1	24	concentration	succinate	GOS	0.309396	0.0855658	0.100024	0.518768	3.61588	0.011152
1	24	concentration	lactate	GOS	0.772876	0.713988	-0.97419	2.51994	1.08248	0.320614
1	24	concentration	lactose	GOS	0.0218997	0.0166644	-0.0188767	0.062676	1.31416	0.236797
1	24	concentration	glucose	GOS	0.0124077	0.0124077	-0.0179528	0.0427682	1	0.355918
1	24	concentration	galactose	GOS	0.184204	0.128252	-0.129617	0.498025	1.43627	0.200948
1	32	concentration	acetate	GOS	0.683728	0.154056	0.306768	1.06069	4.43819	0.00438435
1	32	concentration	propionate	GOS	0.452777	0.597215	-1.00856	1.91411	0.758147	0.477075
1	32	concentration	butyrate	GOS	0.197733	0.529203	-1.09718	1.49265	0.373643	0.721517
1	32	concentration	ammonia	GOS	-0.152072	0.244222	-0.749662	0.445518	-0.622679	0.556406
1	32	concentration	iso-butyrate	GOS	-0.0010804	0.0010804	-0.00372405	0.00156325	-1	0.355918
1	32	concentration	iso-valerate	GOS	-0.0226979	0.0303656	-0.0969997	0.0516039	-0.747489	0.483024
1	32	concentration	succinate	GOS	0.420919	0.114471	0.140817	0.701021	3.67706	0.0103668
1	32	concentration	lactate	GOS	0.91272	0.838268	-1.13845	2.96389	1.08882	0.318023
1	32	concentration	lactose	GOS	0.0316444	0.0208982	-0.0194915	0.0827804	1.51422	0.180742
1	32	concentration	glucose	GOS	0.00215758	0.00215758	-0.00312182	0.00743698	1	0.355918
1	32	concentration	galactose	GOS	0.0177841	0.0114966	-0.010347	0.0459152	1.54691	0.172848
1	48	concentration	acetate	GOS	0.723768	0.222294	0.179833	1.2677	3.2559	0.0173377
1	48	concentration	propionate	GOS	0.429333	0.733847	-1.36632	2.22499	0.585045	0.579838
1	48	concentration	butyrate	GOS	0.966399	0.464181	-0.169411	2.10221	2.08194	0.0825127
1	48	concentration	ammonia	GOS	-0.0324275	0.266116	-0.68359	0.618735	-0.121855	0.906993
1	48	concentration	iso-butyrate	GOS	-0.022756	0.0218058	-0.0761128	0.0306008	-1.04358	0.336891
1	48	concentration	iso-valerate	GOS	-0.0368687	0.045569	-0.148372	0.0746347	-0.809074	0.449358
1	48	concentration	succinate	GOS	0.662403	0.242514	0.0689939	1.25581	2.73141	0.0341223
1	48	concentration	lactate	GOS	0.818465	0.863637	-1.29478	2.93171	0.947696	0.379874
1	48	concentration	propanol	GOS	-0.0106611	0.0106611	-0.0367478	0.0154256	-1	0.355918
1	52	concentration	acetate	GOS	0.709323	0.229261	0.148341	1.2703	3.09395	0.0212802
1	52	concentration	propionate	GOS	0.2958	0.677072	-1.36094	1.95254	0.436881	0.677482
1	52	concentration	butyrate	GOS	0.957136	0.417201	-0.0637188	1.97799	2.29418	0.0615897
1	52	concentration	ammonia	GOS	-0.0399329	0.261475	-0.679739	0.599874	-0.152721	0.883624
1	52	concentration	iso-butyrate	GOS	-0.000720627	0.000720627	-0.00248394	0.00104268	-1	0.355918
1	52	concentration	iso-valerate	GOS	-0.0326686	0.0415365	-0.134305	0.0689675	-0.786504	0.461497
1	52	concentration	succinate	GOS	0.593644	0.237721	0.0119626	1.17533	2.49723	0.0467027
1	52	concentration	lactate	GOS	0.865872	0.846182	-1.20466	2.93641	1.02327	0.345654
1	52	concentration	propanol	GOS	-0.0141459	0.0141459	-0.0487596	0.0204678	-1	0.355918
1	56	concentration	acetate	GOS	0.734101	0.231132	0.168541	1.29966	3.17611	0.01917
1	56	concentration	propionate	GOS	0.359398	0.655724	-1.2451	1.9639	0.548092	0.603406
1	56	concentration	butyrate	GOS	1.05964	0.419514	0.033128	2.08615	2.52588	0.0449289
1	56	concentration	ammonia	GOS	0.0447537	0.304651	-0.700701	0.790208	0.146901	0.888022
1	56	concentration	iso-valerate	GOS	-0.0494731	0.0517497	-0.1761	0.0771539	-0.956007	0.375985
1	56	concentration	succinate	GOS	0.606873	0.216452	0.0772335	1.13651	2.80373	0.0310113
1	56	concentration	lactate	GOS	0.865872	0.846182	-1.20466	2.93641	1.02327	0.345654
1	56	concentration	propanol	GOS	-0.0141459	0.0141459	-0.0487596	0.0204678	-1	0.355918
1	72	concentration	acetate	GOS	0.794974	0.219778	0.257197	1.33275	3.61717	0.0111348
1	72	concentration	propionate	GOS	0.573437	0.580935	-0.848059	1.99493	0.987094	0.361715
1	72	concentration	butyrate	GOS	1.19678	0.460678	0.0695365	2.32401	2.59786	0.0407795
1	72	concentration	ammonia	GOS	-0.0562014	0.28258	-0.747651	0.635248	-0.198887	0.84892
1	72	concentration	iso-butyrate	GOS	-0.0294506	0.0286638	-0.0995884	0.0406872	-1.02745	0.343835
1	72	concentration	iso-valerate	GOS	-0.0694471	0.0463815	-0.182939	0.0440443	-1.4973	0.184959
1	72	concentration	succinate	GOS	0.456687	0.248452	-0.151254	1.06463	1.83813	0.115678
1	72	concentration	lactate	GOS	1.11644	0.779362	-0.790593	3.02347	1.4325	0.201974
1	72	concentration	propanol	GOS	-0.0175973	0.0175973	-0.0606565	0.0254618	-1	0.355918
3	4	concentration	acetate	GOS	0.407485	0.135035	0.0770651	0.737904	3.01762	0.0234691
3	4	concentration	propionate	GOS	-0.01663	0.0702993	-0.188646	0.155386	-0.236561	0.820867
3	4	concentration	butyrate	GOS	-0.143942	0.0567817	-0.282881	-0.00500189	-2.535	0.0443791
3	4	concentration	ammonia	GOS	-0.242529	0.162242	-0.639522	0.154463	-1.49486	0.185575
3	4	concentration	iso-valerate	GOS	-0.068158	0.0383151	-0.161912	0.0255957	-1.77888	0.125571
3	4	concentration	succinate	GOS	0.0630809	0.053526	-0.0678926	0.194054	1.17851	0.28321
3	4	concentration	lactate	GOS	0.0749738	0.159049	-0.314205	0.464153	0.471388	0.654016
3	8	concentration	acetate	GOS	0.564786	0.159519	0.174458	0.955115	3.54056	0.0122106
3	8	concentration	propionate	GOS	0.0765962	0.26313	-0.567259	0.720451	0.291097	0.780778
3	8	concentration	butyrate	GOS	-0.26942	0.162585	-0.667253	0.128412	-1.6571	0.148576
3	8	concentration	ammonia	GOS	-0.23403	0.138245	-0.572304	0.104244	-1.69286	0.141427
3	8	concentration	iso-valerate	GOS	-0.0193025	0.0307424	-0.0945265	0.0559214	-0.62788	0.553214
3	8	concentration	succinate	GOS	0.149506	0.132597	-0.174946	0.473959	1.12753	0.302581
3	8	concentration	lactate	GOS	0.286192	0.213639	-0.236565	0.808949	1.3396	0.228881
3	24	concentration	acetate	GOS	0.628425	0.228382	0.0695952	1.18726	2.75164	0.0332194
3	24	concentration	propionate	GOS	0.494066	0.56664	-0.892452	1.88058	0.871922	0.416772
3	24	concentration	butyrate	GOS	-0.183157	0.157414	-0.568335	0.202022	-1.16353	0.288788
3	24	concentration	ammonia	GOS	-0.324261	0.0937685	-0.553704	-0.0948176	-3.4581	0.0134986
3	24	concentration	iso-butyrate	GOS	-0.0458374	0.0419529	-0.148492	0.0568176	-1.09259	0.316489
3	24	concentration	iso-valerate	GOS	-0.0489524	0.0467072	-0.163241	0.0653359	-1.04807	0.334978
3	24	concentration	succinate	GOS	0.02731	0.151012	-0.342204	0.396824	0.180846	0.862442
3	24	concentration	lactate	GOS	0.985043	0.652566	-0.61173	2.58182	1.50949	0.181912
3	24	concentration	galactose	GOS	0.00287391	0.00287391	-0.00415829	0.00990611	1	0.355918
3	32	concentration	acetate	GOS	0.536718	0.261974	-0.136708	1.21014	2.04874	0.0957958
3	32	concentration	propionate	GOS	0.395051	0.766984	-1.57655	2.36665	0.51507	0.628458
3	32	concentration	butyrate	GOS	-0.14237	0.196131	-0.64654	0.3618	-0.725892	0.500447
3	32	concentration	ammonia	GOS	-0.29861	0.150571	-0.685665	0.0884455	-1.98318	0.104154
3	32	concentration	iso-butyrate	GOS	-0.0309426	0.0408103	-0.135849	0.0739637	-0.758205	0.482515
3	32	concentration	iso-valerate	GOS	-0.10517	0.0450286	-0.220919	0.0105801	-2.33562	0.0667431
3	32	concentration	succinate	GOS	0.218532	0.19808	-0.290648	0.727713	1.10325	0.320164
3	32	concentration	lactate	GOS	1.45017	0.8559	-0.74999	3.65033	1.69432	0.150978
3	32	concentration	lactose	GOS	0.011095	0.00758711	-0.00840826	0.0305983	1.46235	0.203501
3	32	concentration	galactose	GOS	0.0163448	0.0142515	-0.0202899	0.0529796	1.14688	0.303332
3	32	concentration	valerate	GOS	0.00726554	0.045323	-0.109241	0.123772	0.160306	0.878915
3	48	concentration	acetate	GOS	0.535357	0.285303	-0.198039	1.26875	1.87645	0.11942
3	48	concentration	propionate	GOS	0.427654	0.944547	-2.00038	2.85569	0.452761	0.66969
3	48	concentration	butyrate	GOS	0.53547	0.447154	-0.613976	1.68492	1.19751	0.284778
3	48	concentration	ammonia	GOS	-0.444417	0.155495	-0.844129	-0.0447039	-2.85808	0.0354863
3	48	concentration	iso-butyrate	GOS	-0.0338653	0.0584701	-0.184167	0.116437	-0.57919	0.587574
3	48	concentration	iso-valerate	GOS	-0.110103	0.0917126	-0.345857	0.125652	-1.20052	0.283707
3	48	concentration	succinate	GOS	0.310345	0.256495	-0.348998	0.969687	1.20994	0.280378
3	48	concentration	lactate	GOS	1.5432	0.919104	-0.819432	3.90583	1.67903	0.153985
3	48	concentration	valerate	GOS	-0.0146427	0.117331	-0.316252	0.286966	-0.124798	0.905546
3	52	concentration	acetate	GOS	0.555401	0.284764	-0.176608	1.28741	1.95039	0.108616
3	52	concentration	propionate	GOS	0.292259	0.930683	-2.10014	2.68466	0.314027	0.76618
3	52	concentration	butyrate	GOS	0.590127	0.480454	-0.644919	1.82517	1.22827	0.274004
3	52	concentration	ammonia	GOS	-0.416593	0.166922	-0.845678	0.0124931	-2.49574	0.054775
3	52	concentration	iso-butyrate	GOS	-0.0292119	0.0542738	-0.168727	0.110303	-0.538232	0.613503
3	52	concentration	iso-valerate	GOS	-0.085655	0.0813473	-0.294765	0.123455	-1.05296	0.340563
3	52	concentration	succinate	GOS	0.287196	0.24033	-0.330592	0.904984	1.19501	0.28567
3	52	concentration	lactate	GOS	1.55192	0.925275	-0.82657	3.93042	1.67726	0.154336
3	52	concentration	valerate	GOS	0.0121056	0.12192	-0.301301	0.325512	0.0992913	0.924765
3	56	concentration	acetate	GOS	0.583413	0.282934	-0.143891	1.31072	2.06201	0.0941917
3	56	concentration	propionate	GOS	0.304174	0.917067	-2.05322	2.66157	0.331681	0.753581
3	56	concentration	butyrate	GOS	0.682004	0.503229	-0.611586	1.97559	1.35526	0.233343
3	56	concentration	ammonia	GOS	-0.413254	0.161248	-0.827754	0.00124646	-2.56285	0.0504714
3	56	concentration	iso-butyrate	GOS	-0.0310584	0.0561255	-0.175334	0.113217	-0.553374	0.603839
3	56	concentration	iso-valerate	GOS	-0.107966	0.102997	-0.372728	0.156795	-1.04825	0.342528
3	56	concentration	succinate	GOS	0.294758	0.244444	-0.333604	0.923121	1.20583	0.281825
3	56	concentration	lactate	GOS	1.56531	0.935201	-0.838704	3.96932	1.67377	0.155033
3	56	concentration	valerate	GOS	-0.00158787	0.132066	-0.341075	0.337899	-0.0120233	0.990872
3	72	concentration	acetate	GOS	0.670791	0.284048	-0.0593786	1.40096	2.36154	0.0646276
3	72	concentration	propionate	GOS	0.829713	0.739675	-1.07168	2.73111	1.12173	0.31294
3	72	concentration	butyrate	GOS	0.992164	0.638514	-0.649187	2.63352	1.55387	0.18093
3	72	concentration	ammonia	GOS	-0.410767	0.13132	-0.748335	-0.0731986	-3.12799	0.0260164
3	72	concentration	iso-butyrate	GOS	0.00988857	0.0457041	-0.107598	0.127375	0.216361	0.837257
3	72	concentration	iso-valerate	GOS	0.0131822	0.13021	-0.321534	0.347898	0.101238	0.923296
3	72	concentration	succinate	GOS	0.0318122	0.272617	-0.668971	0.732595	0.116692	0.911646
3	72	concentration	lactate	GOS	1.58097	0.944829	-0.847793	4.00973	1.67328	0.155129
3	72	concentration	valerate	GOS	-0.0357714	0.172387	-0.478906	0.407363	-0.207506	0.843801
1	4	concentration	acetate	2'-FL	0.591927	0.115985	0.30812	0.875733	5.10345	0.00221388
1	4	concentration	propionate	2'-FL	0.0555725	0.0546611	-0.0781785	0.189323	1.01667	0.348539
1	4	concentration	butyrate	2'-FL	0.35472	0.222951	-0.190821	0.900262	1.59102	0.162709
1	4	concentration	ammonia	2'-FL	-0.0980386	0.0472165	-0.213573	0.017496	-2.07636	0.083152
1	4	concentration	succinate	2'-FL	0.0115676	0.0788813	-0.181448	0.204583	0.146645	0.888215
1	4	concentration	lactate	2'-FL	0.0845338	0.0511985	-0.0407444	0.209812	1.6511	0.149809
1	4	concentration	propanol	2'-FL	0.0472585	0.0472585	-0.0683788	0.162896	1	0.355918
1	8	concentration	acetate	2'-FL	0.737826	0.0974389	0.499401	0.97625	7.57219	0.000275662
1	8	concentration	propionate	2'-FL	0.228898	0.120474	-0.0658917	0.523688	1.89998	0.106173
1	8	concentration	butyrate	2'-FL	0.403654	0.186551	-0.0528202	0.860127	2.16377	0.0736924
1	8	concentration	ammonia	2'-FL	0.151146	0.126584	-0.158593	0.460885	1.19404	0.277523
1	8	concentration	succinate	2'-FL	-0.00136649	0.09349	-0.230128	0.227395	-0.0146165	0.988812
1	8	concentration	lactate	2'-FL	0.239989	0.122694	-0.0602325	0.54021	1.956	0.0982391
1	8	concentration	propanol	2'-FL	0.175199	0.101388	-0.072889	0.423286	1.728	0.134727
1	24	concentration	acetate	2'-FL	0.80334	0.140514	0.459513	1.14717	5.71713	0.00124077
1	24	concentration	propionate	2'-FL	0.529368	0.439256	-0.545452	1.60419	1.20515	0.273517
1	24	concentration	butyrate	2'-FL	0.559576	0.233961	-0.0129049	1.13206	2.39175	0.0538972
1	24	concentration	ammonia	2'-FL	-0.0187714	0.248712	-0.627347	0.589805	-0.0754745	0.942291
1	24	concentration	iso-valerate	2'-FL	-0.0237488	0.0297397	-0.0965192	0.0490216	-0.798556	0.454986
1	24	concentration	succinate	2'-FL	0.199238	0.0937473	-0.0301535	0.42863	2.12527	0.077716
1	24	concentration	lactate	2'-FL	0.417161	0.447774	-0.678502	1.51283	0.931633	0.387478
1	24	concentration	propanol	2'-FL	0.397968	0.237287	-0.182653	0.978588	1.67716	0.144524
1	32	concentration	acetate	2'-FL	0.818772	0.183181	0.370544	1.267	4.46974	0.00423859
1	32	concentration	propionate	2'-FL	0.89419	0.444209	-0.19275	1.98113	2.01299	0.0907772
1	32	concentration	butyrate	2'-FL	1.05598	0.280256	0.37022	1.74174	3.76792	0.00931149
1	32	concentration	ammonia	2'-FL	-0.0487714	0.237467	-0.629831	0.532289	-0.205382	0.844064
1	32	concentration	iso-butyrate	2'-FL	-0.0010804	0.0010804	-0.00372405	0.00156325	-1	0.355918
1	32	concentration	iso-valerate	2'-FL	-0.0206467	0.031643	-0.0980744	0.0567811	-0.652487	0.538267
1	32	concentration	succinate	2'-FL	0.317822	0.162544	-0.0799082	0.715552	1.9553	0.0983336
1	32	concentration	lactate	2'-FL	0.404704	0.471825	-0.74981	1.55922	0.857742	0.423967
1	32	concentration	propanol	2'-FL	0.453894	0.278331	-0.227157	1.13495	1.63077	0.15406
1	48	concentration	acetate	2'-FL	0.869285	0.213812	0.346107	1.39246	4.06566	0.00660813
1	48	concentration	propionate	2'-FL	1.13624	0.455934	0.0206132	2.25188	2.49212	0.0470269
1	48	concentration	butyrate	2'-FL	1.69176	0.366847	0.794116	2.5894	4.61162	0.00364725
1	48	concentration	ammonia	2'-FL	0.0457524	0.208034	-0.46329	0.554794	0.219927	0.83322
1	48	concentration	iso-butyrate	2'-FL	-4.26687e-05	0.0314863	-0.0770869	0.0770016	-0.00135515	0.998963
1	48	concentration	iso-valerate	2'-FL	0.0304474	0.0532626	-0.0998816	0.160776	0.571647	0.58832
1	48	concentration	succinate	2'-FL	0.264101	0.188484	-0.197102	0.725303	1.40119	0.210704
1	48	concentration	lactate	2'-FL	0.421718	0.600583	-1.04786	1.89129	0.702181	0.508876
1	48	concentration	propanol	2'-FL	1.18128	0.170205	0.764803	1.59776	6.94034	0.000443598
1	52	concentration	acetate	2'-FL	0.889542	0.200714	0.398412	1.38067	4.43188	0.00441417
1	52	concentration	propionate	2'-FL	1.03735	0.362792	0.14963	1.92507	2.85935	0.0288261
1	52	concentration	butyrate	2'-FL	1.64268	0.305073	0.896199	2.38917	5.38457	0.00168834
1	52	concentration	ammonia	2'-FL	0.0528191	0.199398	-0.43509	0.540728	0.264893	0.799957
1	52	concentration	iso-butyrate	2'-FL	0.0409692	0.0241205	-0.0180515	0.0999898	1.69852	0.140326
1	52	concentration	iso-valerate	2'-FL	0.00592404	0.0465709	-0.108031	0.119879	0.127205	0.902935
1	52	concentration	succinate	2'-FL	0.172313	0.182459	-0.274147	0.618774	0.944397	0.381426
1	52	concentration	lactate	2'-FL	0.421187	0.616413	-1.08712	1.9295	0.683287	0.519924
1	52	concentration	propanol	2'-FL	1.23824	0.185678	0.7839	1.69258	6.66873	0.000550218
1	56	concentration	acetate	2'-FL	0.932358	0.189665	0.468263	1.39645	4.91581	0.00266804
1	56	concentration	propionate	2'-FL	1.05831	0.371063	0.150356	1.96627	2.85212	0.0291008
1	56	concentration	butyrate	2'-FL	1.70292	0.32196	0.915107	2.49072	5.28921	0.00184882
1	56	concentration	ammonia	2'-FL	0.0845868	0.204638	-0.416144	0.585318	0.413349	0.693718
1	56	concentration	iso-butyrate	2'-FL	0.0530166	0.0329925	-0.0277132	0.133746	1.60693	0.159194
1	56	concentration	iso-valerate	2'-FL	-0.00329623	0.0560562	-0.140461	0.133868	-0.0588022	0.955019
1	56	concentration	succinate	2'-FL	0.195935	0.159993	-0.195553	0.587423	1.22465	0.266603
1	56	concentration	lactate	2'-FL	0.481663	0.623802	-1.04473	2.00805	0.772141	0.469343
1	56	concentration	propanol	2'-FL	1.33368	0.187352	0.875246	1.79211	7.11858	0.000386539
1	72	concentration	acetate	2'-FL	0.979664	0.165879	0.573772	1.38556	5.90589	0.00104778
1	72	concentration	propionate	2'-FL	1.08709	0.403395	0.100023	2.07417	2.69486	0.03582
1	72	concentration	butyrate	2'-FL	1.61641	0.432852	0.557256	2.67556	3.73432	0.00968716
1	72	concentration	ammonia	2'-FL	0.112489	0.206248	-0.392182	0.617161	0.545407	0.60514
1	72	concentration	iso-butyrate	2'-FL	0.0311482	0.0472921	-0.0845714	0.146868	0.658635	0.534573
1	72	concentration	iso-valerate	2'-FL	-0.0126875	0.0583213	-0.155395	0.130019	-0.217546	0.834992
1	72	concentration	succinate	2'-FL	0.239606	0.121617	-0.057979	0.537192	1.97018	0.0963266
1	72	concentration	lactate	2'-FL	0.559262	0.669511	-1.07897	2.1975	0.835329	0.435526
1	72	concentration	propanol	2'-FL	1.53417	0.252323	0.916753	2.15158	6.08016	0.000899551
3	4	concentration	acetate	2'-FL	0.551092	0.115233	0.285364	0.816819	4.78242	0.00138638
3	4	concentration	propionate	2'-FL	0.0687055	0.133981	-0.240256	0.377666	0.5128	0.621947
3	4	concentration	butyrate	2'-FL	-0.10421	0.0503402	-0.220295	0.0118748	-2.07011	0.0722163
3	4	concentration	ammonia	2'-FL	-0.198613	0.124287	-0.48522	0.0879934	-1.59802	0.148706
3	4	concentration	iso-valerate	2'-FL	-0.068158	0.0302907	-0.138009	0.0016926	-2.25013	0.0545566
3	4	concentration	succinate	2'-FL	-0.079888	0.0937109	-0.295986	0.13621	-0.852494	0.418729
3	4	concentration	lactate	2'-FL	0.104503	0.166955	-0.280496	0.489502	0.625933	0.548796
3	4	concentration	propanol	2'-FL	0.12629	0.0638008	-0.0208349	0.273415	1.97944	0.0831204
3	4	concentration	glucose	2'-FL	0.000240329	0.000300411	-0.000452421	0.000933079	0.8	0.446813
3	4	concentration	galactose	2'-FL	0.000240329	0.000300411	-0.000452421	0.000933079	0.8	0.446813
3	4	concentration	1,2-propanediol	2'-FL	0.0135566	0.0169458	-0.0255204	0.0526336	0.8	0.446813
3	8	concentration	acetate	2'-FL	0.533586	0.130541	0.232557	0.834615	4.08749	0.00349772
3	8	concentration	propionate	2'-FL	0.243068	0.28093	-0.404758	0.890894	0.865226	0.412108
3	8	concentration	butyrate	2'-FL	-0.194517	0.136442	-0.509153	0.120119	-1.42564	0.191802
3	8	concentration	ammonia	2'-FL	-0.14917	0.149468	-0.493845	0.195505	-0.998003	0.347504
3	8	concentration	iso-butyrate	2'-FL	0.0101232	0.012654	-0.019057	0.0393033	0.8	0.446813
3	8	concentration	iso-valerate	2'-FL	-0.0337951	0.021434	-0.0832219	0.0156317	-1.57671	0.153514
3	8	concentration	succinate	2'-FL	-0.0075012	0.136651	-0.32262	0.307618	-0.0548929	0.95757
3	8	concentration	lactate	2'-FL	0.184009	0.217822	-0.31829	0.686307	0.844766	0.422784
3	8	concentration	propanol	2'-FL	0.313213	0.131519	0.00993086	0.616495	2.38151	0.0444406
3	8	concentration	1,2-propanediol	2'-FL	0.0578006	0.0507499	-0.0592288	0.17483	1.13893	0.287685
3	24	concentration	acetate	2'-FL	0.567807	0.211623	0.0798025	1.05581	2.6831	0.0277921
3	24	concentration	propionate	2'-FL	0.898491	0.543838	-0.355601	2.15258	1.65213	0.137111
3	24	concentration	butyrate	2'-FL	-0.189139	0.147889	-0.530171	0.151893	-1.27893	0.236772
3	24	concentration	ammonia	2'-FL	-0.0732563	0.116916	-0.342865	0.196352	-0.626573	0.548397
3	24	concentration	iso-butyrate	2'-FL	-0.0567667	0.0312431	-0.128813	0.01528	-1.81694	0.106752
3	24	concentration	iso-valerate	2'-FL	-0.0250812	0.0385177	-0.113903	0.0637409	-0.651159	0.533198
3	24	concentration	succinate	2'-FL	-0.034702	0.110522	-0.289567	0.220163	-0.313981	0.761566
3	24	concentration	lactate	2'-FL	0.52287	0.552918	-0.752162	1.7979	0.945655	0.372007
3	24	concentration	propanol	2'-FL	0.902196	0.273504	0.271496	1.5329	3.29866	0.0108805
3	24	concentration	glucose	2'-FL	0.000240329	0.000300411	-0.000452421	0.000933079	0.8	0.446813
3	24	concentration	galactose	2'-FL	0.000959878	0.00119985	-0.00180698	0.00372673	0.8	0.446813
3	24	concentration	1,2-propanediol	2'-FL	0.0103536	0.012942	-0.0194907	0.040198	0.8	0.446813
3	32	concentration	acetate	2'-FL	0.473033	0.264324	-0.151993	1.09806	1.7896	0.116646
3	32	concentration	propionate	2'-FL	0.827625	0.69645	-0.819217	2.47447	1.18835	0.273445
3	32	concentration	butyrate	2'-FL	-0.128795	0.287155	-0.80781	0.550219	-0.448521	0.667332
3	32	concentration	ammonia	2'-FL	-0.144057	0.153651	-0.507383	0.21927	-0.937559	0.379683
3	32	concentration	iso-butyrate	2'-FL	-0.0405552	0.0368998	-0.127809	0.046699	-1.09906	0.308098
3	32	concentration	iso-valerate	2'-FL	-0.0837813	0.0440168	-0.187865	0.0203019	-1.90339	0.0987121
3	32	concentration	succinate	2'-FL	0.0531367	0.0822643	-0.141388	0.247661	0.645926	0.538918
3	32	concentration	lactate	2'-FL	0.96539	0.743643	-0.793047	2.72383	1.29819	0.235355
3	32	concentration	propanol	2'-FL	1.07713	0.36051	0.224664	1.92961	2.98781	0.0202892
3	32	concentration	glucose	2'-FL	0.0104538	0.010374	-0.0140768	0.0349844	1.00769	0.347158
3	32	concentration	galactose	2'-FL	0.0261955	0.0244494	-0.0316182	0.0840092	1.07142	0.319526
3	32	concentration	valerate	2'-FL	0.0260613	0.050325	-0.0929385	0.145061	0.517859	0.620516
3	32	concentration	1,2-propanediol	2'-FL	0.0397049	0.0431443	-0.0623153	0.141725	0.92028	0.388041
3	48	concentration	acetate	2'-FL	0.373388	0.310333	-0.360433	1.10721	1.20319	0.268014
3	48	concentration	propionate	2'-FL	0.852576	0.821585	-1.09016	2.79532	1.03772	0.333911
3	48	concentration	butyrate	2'-FL	0.12993	0.607821	-1.30734	1.5672	0.213764	0.836824
3	48	concentration	ammonia	2'-FL	-0.361073	0.180094	-0.786929	0.0647821	-2.00491	0.0850013
3	48	concentration	iso-butyrate	2'-FL	-0.02882	0.0457337	-0.136963	0.0793229	-0.630171	0.548594
3	48	concentration	iso-valerate	2'-FL	-0.0916064	0.0741394	-0.266918	0.0837054	-1.2356	0.256463
3	48	concentration	succinate	2'-FL	0.0391284	0.0846306	-0.160991	0.239248	0.462344	0.657862
3	48	concentration	lactate	2'-FL	1.25726	0.997662	-1.10184	3.61635	1.2602	0.247979
3	48	concentration	propanol	2'-FL	1.39836	0.413013	0.421741	2.37498	3.38576	0.0116667
3	48	concentration	lactose	2'-FL	0.00476153	0.00697016	-0.0117203	0.0212433	0.68313	0.51649
3	48	concentration	glucose	2'-FL	0.0292283	0.0419477	-0.0699621	0.128419	0.696781	0.508411
3	48	concentration	galactose	2'-FL	0.0447596	0.0642645	-0.107202	0.196721	0.696491	0.508581
3	48	concentration	valerate	2'-FL	0.0249586	0.132771	-0.288996	0.338913	0.187982	0.856224
3	48	concentration	1,2-propanediol	2'-FL	0.00381673	0.00558713	-0.00939472	0.0170282	0.68313	0.51649
3	52	concentration	acetate	2'-FL	0.365216	0.321308	-0.394556	1.12499	1.13665	0.293092
3	52	concentration	propionate	2'-FL	0.722069	0.82815	-1.23619	2.68033	0.871906	0.412164
3	52	concentration	butyrate	2'-FL	0.250686	0.652139	-1.29138	1.79275	0.384406	0.712089
3	52	concentration	ammonia	2'-FL	-0.313641	0.193088	-0.770221	0.14294	-1.62434	0.148331
3	52	concentration	iso-butyrate	2'-FL	-0.0290756	0.0444806	-0.134256	0.0761043	-0.653669	0.534201
3	52	concentration	iso-valerate	2'-FL	-0.0662924	0.0691803	-0.229878	0.0972929	-0.958256	0.369852
3	52	concentration	succinate	2'-FL	0.0230503	0.0743981	-0.152873	0.198974	0.309824	0.765715
3	52	concentration	lactate	2'-FL	1.35183	1.08133	-1.20512	3.90878	1.25015	0.251416
3	52	concentration	propanol	2'-FL	1.49325	0.388474	0.574657	2.41185	3.84389	0.00634245
3	52	concentration	lactose	2'-FL	0.00357995	0.00524052	-0.0088119	0.0159718	0.68313	0.51649
3	52	concentration	glucose	2'-FL	0.00851212	0.0120432	-0.0199656	0.0369899	0.706797	0.502535
3	52	concentration	galactose	2'-FL	0.0382318	0.0551261	-0.0921206	0.168584	0.693535	0.510325
3	52	concentration	valerate	2'-FL	0.0590948	0.148373	-0.291752	0.409942	0.398285	0.702289
3	56	concentration	acetate	2'-FL	0.347647	0.330402	-0.43363	1.12893	1.05219	0.327671
3	56	concentration	propionate	2'-FL	0.669588	0.838688	-1.31359	2.65277	0.798375	0.450885
3	56	concentration	butyrate	2'-FL	0.380687	0.687306	-1.24453	2.00591	0.553882	0.5969
3	56	concentration	ammonia	2'-FL	-0.320443	0.207017	-0.80996	0.169074	-1.54791	0.165571
3	56	concentration	iso-butyrate	2'-FL	-0.0375944	0.0473575	-0.149577	0.0743883	-0.793843	0.453352
3	56	concentration	iso-valerate	2'-FL	-0.0894186	0.0846158	-0.289503	0.110666	-1.05676	0.325721
3	56	concentration	succinate	2'-FL	0.0328249	0.0770842	-0.14945	0.2151	0.425831	0.683018
3	56	concentration	lactate	2'-FL	1.41056	1.13373	-1.27029	4.09142	1.24417	0.253479
3	56	concentration	propanol	2'-FL	1.56478	0.363219	0.705903	2.42366	4.30809	0.00353138
3	56	concentration	lactose	2'-FL	0.00476153	0.00697016	-0.0117203	0.0212433	0.68313	0.51649
3	56	concentration	galactose	2'-FL	0.0325579	0.0476599	-0.0801399	0.145256	0.68313	0.51649
3	56	concentration	valerate	2'-FL	0.0471166	0.157823	-0.326075	0.420308	0.298541	0.773958
3	56	concentration	1,2-propanediol	2'-FL	0.00143838	0.00210558	-0.00354052	0.00641729	0.68313	0.51649
3	72	concentration	acetate	2'-FL	0.357756	0.31027	-0.375915	1.09143	1.15305	0.286738
3	72	concentration	propionate	2'-FL	0.765132	0.958474	-1.5013	3.03156	0.798281	0.450936
3	72	concentration	butyrate	2'-FL	0.959521	0.53183	-0.298057	2.2171	1.80419	0.114182
3	72	concentration	ammonia	2'-FL	-0.3825	0.225244	-0.915117	0.150117	-1.69816	0.133285
3	72	concentration	iso-butyrate	2'-FL	-0.0135115	0.0468128	-0.124206	0.0971831	-0.288628	0.781226
3	72	concentration	iso-valerate	2'-FL	-0.142478	0.0609477	-0.286597	0.00163992	-2.33772	0.0520195
3	72	concentration	succinate	2'-FL	-0.134267	0.156275	-0.503798	0.235264	-0.859171	0.418694
3	72	concentration	lactate	2'-FL	1.4597	1.17594	-1.32095	4.24036	1.24131	0.254473
3	72	concentration	propanol	2'-FL	1.72291	0.380894	0.822234	2.62358	4.52332	0.00272135
3	72	concentration	valerate	2'-FL	0.0385122	0.163604	-0.348351	0.425375	0.235398	0.820638
